# Supplementary material for: Pangenome Analysis of Mycobacterium tuberculosis Reveals Core-Drug Targets and Screening of Promising Lead Compounds for Drug Discovery
Source: Antibiotics (Basel). 2020 Nov 17;9(11):819. doi: 10.3390/antibiotics9110819 (PMC7698547; doi:10.3390/antibiotics9110819)
Supplement: Supplementary file 1 [file antibiotics-09-00819-s001.zip]

Archive with 7 entries (7 files):
- antibiotics-984987-supplementary/File S1.docx
- antibiotics-984987-supplementary/File S2.docx
- antibiotics-984987-supplementary/File S3.docx
- antibiotics-984987-supplementary/File S4.docx
- antibiotics-984987-supplementary/Table S1.xlsx
- antibiotics-984987-supplementary/Table S2.xlsx
- antibiotics-984987-supplementary/Table S3.xlsx
