# Supplementary material for: Pangenome Analysis of Mycobacterium tuberculosis Reveals Core-Drug Targets and Screening of Promising Lead Compounds for Drug Discovery
Source: Antibiotics (Basel). 2020 Nov 17;9(11):819. doi: 10.3390/antibiotics9110819 (PMC7698547; doi:10.3390/antibiotics9110819)
Supplement: Supplementary file 1 [file antibiotics-09-00819-s001.zip › antibiotics-984987-supplementary/Table S1.xlsx]

## Sheet: WGS Mycobacterium tuberculosis 
#Organism Name	Organism Groups	Strain	BioSample	BioProject	Assembly	Level	Size(Mb)	GC%	Replicons	WGS	Scaffolds	CDS	Release Date	GenBank FTP	RefSeq FTP
Mycobacterium tuberculosis H37Rv	Bacteria;Terrabacteria group;Actinobacteria	H37Rv	SAMEA3138326	PRJNA224	GCA_000195955.2	Complete	4.41153	65.6	chromosome:NC_000962.3/AL123456.3		1	3906	2001-09-07T00:00:00Z	ftp://ftp.ncbi.nlm.nih.gov/genomes/all/GCA/000/195/955/GCA_000195955.2_ASM19595v2	ftp://ftp.ncbi.nlm.nih.gov/genomes/all/GCF/000/195/955/GCF_000195955.2_ASM19595v2
Mycobacterium tuberculosis CDC1551	Bacteria;Terrabacteria group;Actinobacteria	CDC1551	SAMN02603992	PRJNA223	GCA_000008585.1	Complete	4.40384	65.6	chromosome:NC_002755.2/AE000516.2		1	4068	2001-10-02T00:00:00Z	ftp://ftp.ncbi.nlm.nih.gov/genomes/all/GCA/000/008/585/GCA_000008585.1_ASM858v1	ftp://ftp.ncbi.nlm.nih.gov/genomes/all/GCF/000/008/585/GCF_000008585.1_ASM858v1
Mycobacterium tuberculosis F11	Bacteria;Terrabacteria group;Actinobacteria	F11	SAMN00103286	PRJNA15642	GCA_000016925.1	Complete	4.42443	65.6	chromosome:NC_009565.1/CP000717.1		1	4126	2007-06-07T00:00:00Z	ftp://ftp.ncbi.nlm.nih.gov/genomes/all/GCA/000/016/925/GCA_000016925.1_ASM1692v1	ftp://ftp.ncbi.nlm.nih.gov/genomes/all/GCF/000/016/925/GCF_000016925.1_ASM1692v1
Mycobacterium tuberculosis KZN 1435	Bacteria;Terrabacteria group;Actinobacteria	KZN 1435	SAMN00763683	PRJNA21055	GCA_000023625.1	Complete	4.39825	65.6	chromosome:NC_012943.1/CP001658.1		1	4109	2009-07-09T00:00:00Z	ftp://ftp.ncbi.nlm.nih.gov/genomes/all/GCA/000/023/625/GCA_000023625.1_ASM2362v1	ftp://ftp.ncbi.nlm.nih.gov/genomes/all/GCF/000/023/625/GCF_000023625.1_ASM2362v1
Mycobacterium tuberculosis KZN 4207	Bacteria;Terrabacteria group;Actinobacteria	KZN 4207	SAMN03081422	PRJNA21053	GCA_000154585.2	Complete	4.39499	65.6	chromosome:NC_016768.1/CP001662.1		1	4121	2011-04-07T00:00:00Z	ftp://ftp.ncbi.nlm.nih.gov/genomes/all/GCA/000/154/585/GCA_000154585.2_ASM15458v2	ftp://ftp.ncbi.nlm.nih.gov/genomes/all/GCF/000/154/585/GCF_000154585.2_ASM15458v2
Mycobacterium tuberculosis KZN 605	Bacteria;Terrabacteria group;Actinobacteria	KZN 605	SAMN00103288	PRJNA21057	GCA_000154605.2	Complete	4.39912	65.6	chromosome:NC_018078.1/CP001976.1		1	4108	2012-06-19T00:00:00Z	ftp://ftp.ncbi.nlm.nih.gov/genomes/all/GCA/000/154/605/GCA_000154605.2_ASM15460v2	ftp://ftp.ncbi.nlm.nih.gov/genomes/all/GCF/000/154/605/GCF_000154605.2_ASM15460v2
Mycobacterium tuberculosis CTRI-2	Bacteria;Terrabacteria group;Actinobacteria	CTRI-2	SAMN02603755	PRJNA43171	GCA_000224435.1	Complete	4.39853	65.6	chromosome:NC_017524.1/CP002992.1		1	4117	2011-08-25T00:00:00Z	ftp://ftp.ncbi.nlm.nih.gov/genomes/all/GCA/000/224/435/GCA_000224435.1_ASM22443v1	ftp://ftp.ncbi.nlm.nih.gov/genomes/all/GCF/000/224/435/GCF_000224435.1_ASM22443v1
Mycobacterium tuberculosis CCDC5180	Bacteria;Terrabacteria group;Actinobacteria	CCDC5180	SAMN02603011	PRJNA19583	GCA_000270365.1	Complete	4.40598	65.6	chromosome:NC_017522.1/CP001642.1		1	4064	2011-07-05T00:00:00Z	ftp://ftp.ncbi.nlm.nih.gov/genomes/all/GCA/000/270/365/GCA_000270365.1_ASM27036v1	ftp://ftp.ncbi.nlm.nih.gov/genomes/all/GCF/000/270/365/GCF_000270365.1_ASM27036v1
Mycobacterium tuberculosis 7199-99	Bacteria;Terrabacteria group;Actinobacteria	7199-99	SAMEA2272730	PRJEA82273	GCA_000331445.1	Complete	4.4212	65.6	chromosome:NC_020089.1/HE663067.1		1	4129	2013-01-07T00:00:00Z	ftp://ftp.ncbi.nlm.nih.gov/genomes/all/GCA/000/331/445/GCA_000331445.1_ASM33144v1	ftp://ftp.ncbi.nlm.nih.gov/genomes/all/GCF/000/331/445/GCF_000331445.1_ASM33144v1
Mycobacterium tuberculosis str. Beijing/NITR203	Bacteria;Terrabacteria group;Actinobacteria	Beijing/NITR203	SAMN02603651	PRJNA193385	GCA_000364825.1	Complete	4.41113	65.6	chromosome:NC_021054.1/CP005082.1		1	4016	2013-04-15T00:00:00Z	ftp://ftp.ncbi.nlm.nih.gov/genomes/all/GCA/000/364/825/GCA_000364825.1_ASM36482v1	ftp://ftp.ncbi.nlm.nih.gov/genomes/all/GCF/000/364/825/GCF_000364825.1_ASM36482v1
Mycobacterium tuberculosis EAI5/NITR206	Bacteria;Terrabacteria group;Actinobacteria	EAI5/NITR206	SAMN02603653	PRJNA193387	GCA_000389945.1	Complete	4.39031	65.6	chromosome:NC_021194.1/CP005387.1		1	3959	2013-05-08T00:00:00Z	ftp://ftp.ncbi.nlm.nih.gov/genomes/all/GCA/000/389/945/GCA_000389945.1_ASM38994v1	ftp://ftp.ncbi.nlm.nih.gov/genomes/all/GCF/000/389/945/GCF_000389945.1_ASM38994v1
Mycobacterium tuberculosis CCDC5079	Bacteria;Terrabacteria group;Actinobacteria	CCDC5079	SAMN02603646	PRJNA66069	GCA_000400615.1	Complete	4.41432	65.6	chromosome:NC_021251.1/CP002884.1		1	4101	2013-05-20T00:00:00Z	ftp://ftp.ncbi.nlm.nih.gov/genomes/all/GCA/000/400/615/GCA_000400615.1_ASM40061v1	ftp://ftp.ncbi.nlm.nih.gov/genomes/all/GCF/000/400/615/GCF_000400615.1_ASM40061v1
Mycobacterium tuberculosis EAI5	Bacteria;Terrabacteria group;Actinobacteria	EAI5	SAMN02603180	PRJNA210717	GCA_000422125.1	Complete	4.39117	65.6	chromosome:NC_021740.1/CP006578.1		1	4100	2013-07-11T00:00:00Z	ftp://ftp.ncbi.nlm.nih.gov/genomes/all/GCA/000/422/125/GCA_000422125.1_ASM42212v1	ftp://ftp.ncbi.nlm.nih.gov/genomes/all/GCF/000/422/125/GCF_000422125.1_ASM42212v1
Mycobacterium tuberculosis K	Bacteria;Terrabacteria group;Actinobacteria	K	SAMN02803802	PRJNA178919	GCA_000698475.1	Complete	4.38552	65.6	chromosome:NZ_CP007803.1/CP007803.1		1	4086	2014-06-05T00:00:00Z	ftp://ftp.ncbi.nlm.nih.gov/genomes/all/GCA/000/698/475/GCA_000698475.1_ASM69847v1	ftp://ftp.ncbi.nlm.nih.gov/genomes/all/GCF/000/698/475/GCF_000698475.1_ASM69847v1
Mycobacterium tuberculosis	Bacteria;Terrabacteria group;Actinobacteria	KIT87190	SAMN02767600	PRJNA246436	GCA_000706665.1	Complete	4.41079	65.6	chromosome:NZ_CP007809.1/CP007809.1		1	4070	2014-06-13T00:00:00Z	ftp://ftp.ncbi.nlm.nih.gov/genomes/all/GCA/000/706/665/GCA_000706665.1_ASM70666v1	ftp://ftp.ncbi.nlm.nih.gov/genomes/all/GCF/000/706/665/GCF_000706665.1_ASM70666v1
Mycobacterium tuberculosis	Bacteria;Terrabacteria group;Actinobacteria	ZMC13-264	SAMN02943514	PRJNA256478	GCA_000738445.1	Complete	4.41151	65.6	chromosome:NZ_CP009100.1/CP009100.1		1	4082	2014-08-07T00:00:00Z	ftp://ftp.ncbi.nlm.nih.gov/genomes/all/GCA/000/738/445/GCA_000738445.1_ASM73844v1	ftp://ftp.ncbi.nlm.nih.gov/genomes/all/GCF/000/738/445/GCF_000738445.1_ASM73844v1
Mycobacterium tuberculosis	Bacteria;Terrabacteria group;Actinobacteria	ZMC13-88	SAMN02943515	PRJNA256478	GCA_000738475.1	Complete	4.41151	65.6	chromosome:NZ_CP009101.1/CP009101.1		1	4086	2014-08-07T00:00:00Z	ftp://ftp.ncbi.nlm.nih.gov/genomes/all/GCA/000/738/475/GCA_000738475.1_ASM73847v1	ftp://ftp.ncbi.nlm.nih.gov/genomes/all/GCF/000/738/475/GCF_000738475.1_ASM73847v1
Mycobacterium tuberculosis	Bacteria;Terrabacteria group;Actinobacteria	96075	SAMN02887314	PRJNA253748	GCA_000756525.1	Complete	4.37938	65.6	chromosome:NZ_CP009426.1/CP009426.1		1	4077	2014-09-22T00:00:00Z	ftp://ftp.ncbi.nlm.nih.gov/genomes/all/GCA/000/756/525/GCA_000756525.1_ASM75652v1	ftp://ftp.ncbi.nlm.nih.gov/genomes/all/GCF/000/756/525/GCF_000756525.1_ASM75652v1
Mycobacterium tuberculosis	Bacteria;Terrabacteria group;Actinobacteria	96121	SAMN02874015	PRJNA253748	GCA_000756545.1	Complete	4.41094	65.6	chromosome:NZ_CP009427.1/CP009427.1		1	4068	2014-09-22T00:00:00Z	ftp://ftp.ncbi.nlm.nih.gov/genomes/all/GCA/000/756/545/GCA_000756545.1_ASM75654v1	ftp://ftp.ncbi.nlm.nih.gov/genomes/all/GCF/000/756/545/GCF_000756545.1_ASM75654v1
Mycobacterium tuberculosis str. Kurono	Bacteria;Terrabacteria group;Actinobacteria	Kurono	SAMD00000334	PRJDB1582	GCA_000828995.1	Complete	4.41508	65.6	chromosome:NZ_AP014573.1/AP014573.1		1	4127	2014-12-23T00:00:00Z	ftp://ftp.ncbi.nlm.nih.gov/genomes/all/GCA/000/828/995/GCA_000828995.1_ASM82899v1	ftp://ftp.ncbi.nlm.nih.gov/genomes/all/GCF/000/828/995/GCF_000828995.1_ASM82899v1
Mycobacterium tuberculosis	Bacteria;Terrabacteria group;Actinobacteria	SCAID 187.0	SAMN03921880	PRJNA291131	GCA_001275565.2	Complete	4.41183	65.6	chromosome:NZ_CP012506.2/CP012506.2		1	4090	2015-08-31T00:00:00Z	ftp://ftp.ncbi.nlm.nih.gov/genomes/all/GCA/001/275/565/GCA_001275565.2_ASM127556v2	ftp://ftp.ncbi.nlm.nih.gov/genomes/all/GCF/001/275/565/GCF_001275565.2_ASM127556v2
Mycobacterium tuberculosis	Bacteria;Terrabacteria group;Actinobacteria	22115	SAMN03257094	PRJNA270004	GCA_001544955.1	Complete	4.40183	65.6	chromosome:NZ_CP010337.1/CP010337.1		1	3994	2016-02-02T00:00:00Z	ftp://ftp.ncbi.nlm.nih.gov/genomes/all/GCA/001/544/955/GCA_001544955.1_ASM154495v1	ftp://ftp.ncbi.nlm.nih.gov/genomes/all/GCF/001/544/955/GCF_001544955.1_ASM154495v1
Mycobacterium tuberculosis	Bacteria;Terrabacteria group;Actinobacteria	22103	SAMN03257096	PRJNA270004	GCA_001545015.1	Complete	4.39942	65.6	chromosome:NZ_CP010339.1/CP010339.1		1	3999	2016-02-02T00:00:00Z	ftp://ftp.ncbi.nlm.nih.gov/genomes/all/GCA/001/545/015/GCA_001545015.1_ASM154501v1	ftp://ftp.ncbi.nlm.nih.gov/genomes/all/GCF/001/545/015/GCF_001545015.1_ASM154501v1
Mycobacterium tuberculosis	Bacteria;Terrabacteria group;Actinobacteria	SCAID 320.0	SAMN05447655	PRJNA335538	GCA_001702435.1	Complete	4.40663	65.6	chromosome:NZ_CP016794.1/CP016794.1		1	4103	2016-08-10T00:00:00Z	ftp://ftp.ncbi.nlm.nih.gov/genomes/all/GCA/001/702/435/GCA_001702435.1_ASM170243v1	ftp://ftp.ncbi.nlm.nih.gov/genomes/all/GCF/001/702/435/GCF_001702435.1_ASM170243v1
Mycobacterium tuberculosis	Bacteria;Terrabacteria group;Actinobacteria	SCAID 252.0	SAMN05447658	PRJNA335537	GCA_001708265.1	Complete	4.43939	65.6	chromosome:NZ_CP016888.1/CP016888.1		1	4104	2016-08-19T00:00:00Z	ftp://ftp.ncbi.nlm.nih.gov/genomes/all/GCA/001/708/265/GCA_001708265.1_ASM170826v1	ftp://ftp.ncbi.nlm.nih.gov/genomes/all/GCF/001/708/265/GCF_001708265.1_ASM170826v1
Mycobacterium tuberculosis	Bacteria;Terrabacteria group;Actinobacteria	Beijing	SAMN03301665	PRJNA273899	GCA_001750865.1	Complete	4.37859	65.6	chromosome:NZ_CP011510.1/CP011510.1		1	4068	2016-10-03T00:00:00Z	ftp://ftp.ncbi.nlm.nih.gov/genomes/all/GCA/001/750/865/GCA_001750865.1_ASM175086v1	ftp://ftp.ncbi.nlm.nih.gov/genomes/all/GCF/001/750/865/GCF_001750865.1_ASM175086v1
Mycobacterium tuberculosis	Bacteria;Terrabacteria group;Actinobacteria	TB282	SAMN05933692	PRJNA349996	GCA_001870145.1	Complete	4.42586	65.6	chromosome:NZ_CP017920.1/CP017920.1		1	4120	2016-11-07T00:00:00Z	ftp://ftp.ncbi.nlm.nih.gov/genomes/all/GCA/001/870/145/GCA_001870145.1_ASM187014v1	ftp://ftp.ncbi.nlm.nih.gov/genomes/all/GCF/001/870/145/GCF_001870145.1_ASM187014v1
Mycobacterium tuberculosis	Bacteria;Terrabacteria group;Actinobacteria	I0004241-1	SAMN06010135	PRJNA343736	GCA_001895765.1	Complete	4.38613	65.6	chromosome:NZ_CP018303.1/CP018303.1		1	4104	2016-12-09T00:00:00Z	ftp://ftp.ncbi.nlm.nih.gov/genomes/all/GCA/001/895/765/GCA_001895765.1_ASM189576v1	ftp://ftp.ncbi.nlm.nih.gov/genomes/all/GCF/001/895/765/GCF_001895765.1_ASM189576v1
Mycobacterium tuberculosis	Bacteria;Terrabacteria group;Actinobacteria	M0018684-2	SAMN06010493	PRJNA343736	GCA_001895785.1	Complete	4.35982	65.6	chromosome:NZ_CP018305.1/CP018305.1		1	4083	2016-12-09T00:00:00Z	ftp://ftp.ncbi.nlm.nih.gov/genomes/all/GCA/001/895/785/GCA_001895785.1_ASM189578v1	ftp://ftp.ncbi.nlm.nih.gov/genomes/all/GCF/001/895/785/GCF_001895785.1_ASM189578v1
Mycobacterium tuberculosis	Bacteria;Terrabacteria group;Actinobacteria	I0004000-1	SAMN06010122	PRJNA343736	GCA_001895805.1	Complete	4.36572	65.6	chromosome:NZ_CP018302.1/CP018302.1		1	4091	2016-12-09T00:00:00Z	ftp://ftp.ncbi.nlm.nih.gov/genomes/all/GCA/001/895/805/GCA_001895805.1_ASM189580v1	ftp://ftp.ncbi.nlm.nih.gov/genomes/all/GCF/001/895/805/GCF_001895805.1_ASM189580v1
Mycobacterium tuberculosis	Bacteria;Terrabacteria group;Actinobacteria	I0002801-4	SAMN06010171	PRJNA343736	GCA_001895825.1	Complete	4.37607	65.6	chromosome:NZ_CP018301.1/CP018301.1		1	4112	2016-12-09T00:00:00Z	ftp://ftp.ncbi.nlm.nih.gov/genomes/all/GCA/001/895/825/GCA_001895825.1_ASM189582v1	ftp://ftp.ncbi.nlm.nih.gov/genomes/all/GCF/001/895/825/GCF_001895825.1_ASM189582v1
Mycobacterium tuberculosis	Bacteria;Terrabacteria group;Actinobacteria	I0002353-6	SAMN06010490	PRJNA343736	GCA_001895845.1	Complete	4.38558	65.6	chromosome:NZ_CP018300.1/CP018300.1		1	4104	2016-12-09T00:00:00Z	ftp://ftp.ncbi.nlm.nih.gov/genomes/all/GCA/001/895/845/GCA_001895845.1_ASM189584v1	ftp://ftp.ncbi.nlm.nih.gov/genomes/all/GCF/001/895/845/GCF_001895845.1_ASM189584v1
Mycobacterium tuberculosis	Bacteria;Terrabacteria group;Actinobacteria	M0002959-6	SAMN06010343	PRJNA343736	GCA_001895865.1	Complete	4.38645	65.6	chromosome:NZ_CP018304.1/CP018304.1		1	4102	2016-12-09T00:00:00Z	ftp://ftp.ncbi.nlm.nih.gov/genomes/all/GCA/001/895/865/GCA_001895865.1_ASM189586v1	ftp://ftp.ncbi.nlm.nih.gov/genomes/all/GCF/001/895/865/GCF_001895865.1_ASM189586v1
Mycobacterium tuberculosis	Bacteria;Terrabacteria group;Actinobacteria	DK9897	SAMN06141171	PRJNA357378	GCA_001922485.1	Complete	4.41151	65.6	chromosome:NZ_CP018778.1/CP018778.1		1	4106	2016-12-27T00:00:00Z	ftp://ftp.ncbi.nlm.nih.gov/genomes/all/GCA/001/922/485/GCA_001922485.1_ASM192248v1	ftp://ftp.ncbi.nlm.nih.gov/genomes/all/GCF/001/922/485/GCF_001922485.1_ASM192248v1
Mycobacterium tuberculosis	Bacteria;Terrabacteria group;Actinobacteria	MTB1	SAMN06622696	PRJNA379898	GCA_002072775.2	Complete	4.43354	65.6	chromosome:NZ_CP020381.2/CP020381.2		1	4129	2017-03-27T00:00:00Z	ftp://ftp.ncbi.nlm.nih.gov/genomes/all/GCA/002/072/775/GCA_002072775.2_ASM207277v2	ftp://ftp.ncbi.nlm.nih.gov/genomes/all/GCF/002/072/775/GCF_002072775.2_ASM207277v2
Mycobacterium tuberculosis	Bacteria;Terrabacteria group;Actinobacteria	Beijing-like/35049	SAMN05833360	PRJNA269967	GCA_002116755.1	Complete	4.42706	65.6	chromosome:NZ_CP017593.1/CP017593.1		1	4098	2017-05-01T00:00:00Z	ftp://ftp.ncbi.nlm.nih.gov/genomes/all/GCA/002/116/755/GCA_002116755.1_ASM211675v1	ftp://ftp.ncbi.nlm.nih.gov/genomes/all/GCF/002/116/755/GCF_002116755.1_ASM211675v1
Mycobacterium tuberculosis	Bacteria;Terrabacteria group;Actinobacteria	Beijing-like/36918	SAMN05833361	PRJNA269967	GCA_002116775.1	Complete	4.44159	65.6	chromosome:NZ_CP017594.1/CP017594.1		1	4114	2017-05-01T00:00:00Z	ftp://ftp.ncbi.nlm.nih.gov/genomes/all/GCA/002/116/775/GCA_002116775.1_ASM211677v1	ftp://ftp.ncbi.nlm.nih.gov/genomes/all/GCF/002/116/775/GCF_002116775.1_ASM211677v1
Mycobacterium tuberculosis	Bacteria;Terrabacteria group;Actinobacteria	Beijing-like/38774	SAMN05833362	PRJNA269967	GCA_002116795.1	Complete	4.43189	65.6	chromosome:NZ_CP017595.1/CP017595.1		1	4116	2017-05-01T00:00:00Z	ftp://ftp.ncbi.nlm.nih.gov/genomes/all/GCA/002/116/795/GCA_002116795.1_ASM211679v1	ftp://ftp.ncbi.nlm.nih.gov/genomes/all/GCF/002/116/795/GCF_002116795.1_ASM211679v1
Mycobacterium tuberculosis	Bacteria;Terrabacteria group;Actinobacteria	Beijing/391	SAMN05833364	PRJNA269967	GCA_002116815.1	Complete	4.40693	65.6	chromosome:NZ_CP017596.1/CP017596.1		1	4016	2017-05-01T00:00:00Z	ftp://ftp.ncbi.nlm.nih.gov/genomes/all/GCA/002/116/815/GCA_002116815.1_ASM211681v1	ftp://ftp.ncbi.nlm.nih.gov/genomes/all/GCF/002/116/815/GCF_002116815.1_ASM211681v1
Mycobacterium tuberculosis	Bacteria;Terrabacteria group;Actinobacteria	Beijing-like/50148	SAMN05833363	PRJNA269967	GCA_002116835.1	Complete	4.44442	65.6	chromosome:NZ_CP017597.1/CP017597.1		1	4124	2017-05-01T00:00:00Z	ftp://ftp.ncbi.nlm.nih.gov/genomes/all/GCA/002/116/835/GCA_002116835.1_ASM211683v1	ftp://ftp.ncbi.nlm.nih.gov/genomes/all/GCF/002/116/835/GCF_002116835.1_ASM211683v1
Mycobacterium tuberculosis	Bacteria;Terrabacteria group;Actinobacteria	Beijing-like/1104	SAMN05833359	PRJNA269967	GCA_002116855.1	Complete	4.38016	65.6	chromosome:NZ_CP017598.1/CP017598.1		1	4084	2017-05-01T00:00:00Z	ftp://ftp.ncbi.nlm.nih.gov/genomes/all/GCA/002/116/855/GCA_002116855.1_ASM211685v1	ftp://ftp.ncbi.nlm.nih.gov/genomes/all/GCF/002/116/855/GCF_002116855.1_ASM211685v1
Mycobacterium tuberculosis	Bacteria;Terrabacteria group;Actinobacteria	MTB2	SAMN06622697	PRJNA379898	GCA_002208235.1	Complete	4.41772	65.6	chromosome:NZ_CP022014.1/CP022014.1		1	4121	2017-06-26T00:00:00Z	ftp://ftp.ncbi.nlm.nih.gov/genomes/all/GCA/002/208/235/GCA_002208235.1_ASM220823v1	ftp://ftp.ncbi.nlm.nih.gov/genomes/all/GCF/002/208/235/GCF_002208235.1_ASM220823v1
Mycobacterium tuberculosis	Bacteria;Terrabacteria group;Actinobacteria	NCGM946K2	SAMD00065354	PRJDB5220	GCA_002356015.1	Complete	4.3806	65.6	chromosome:NZ_AP017901.1/AP017901.1		1	4085	2016-12-01T00:00:00Z	ftp://ftp.ncbi.nlm.nih.gov/genomes/all/GCA/002/356/015/GCA_002356015.1_ASM235601v1	ftp://ftp.ncbi.nlm.nih.gov/genomes/all/GCF/002/356/015/GCF_002356015.1_ASM235601v1
Mycobacterium tuberculosis	Bacteria;Terrabacteria group;Actinobacteria	HN-024	SAMD00076259	PRJDB5608	GCA_002356255.1	Complete	4.39992	65.6	chromosome:NZ_AP018033.1/AP018033.1		1	4048	2017-04-25T23:03:00Z	ftp://ftp.ncbi.nlm.nih.gov/genomes/all/GCA/002/356/255/GCA_002356255.1_ASM235625v1	ftp://ftp.ncbi.nlm.nih.gov/genomes/all/GCF/002/356/255/GCF_002356255.1_ASM235625v1
Mycobacterium tuberculosis	Bacteria;Terrabacteria group;Actinobacteria	HN-205	SAMD00076256	PRJDB5607	GCA_002357935.1	Complete	4.41103	65.6	chromosome:NZ_AP018034.1/AP018034.1		1	4096	2017-05-10T23:03:00Z	ftp://ftp.ncbi.nlm.nih.gov/genomes/all/GCA/002/357/935/GCA_002357935.1_ASM235793v1	ftp://ftp.ncbi.nlm.nih.gov/genomes/all/GCF/002/357/935/GCF_002357935.1_ASM235793v1
Mycobacterium tuberculosis	Bacteria;Terrabacteria group;Actinobacteria	HN-321	SAMD00076257	PRJDB5607	GCA_002357955.1	Complete	4.42154	65.6	chromosome:NZ_AP018035.1/AP018035.1		1	4110	2017-05-10T23:03:00Z	ftp://ftp.ncbi.nlm.nih.gov/genomes/all/GCA/002/357/955/GCA_002357955.1_ASM235795v1	ftp://ftp.ncbi.nlm.nih.gov/genomes/all/GCF/002/357/955/GCF_002357955.1_ASM235795v1
Mycobacterium tuberculosis	Bacteria;Terrabacteria group;Actinobacteria	HN-506	SAMD00076258	PRJDB5607	GCA_002357975.1	Complete	4.41336	65.6	chromosome:NZ_AP018036.1/AP018036.1		1	4101	2017-05-10T23:04:00Z	ftp://ftp.ncbi.nlm.nih.gov/genomes/all/GCA/002/357/975/GCA_002357975.1_ASM235797v1	ftp://ftp.ncbi.nlm.nih.gov/genomes/all/GCF/002/357/975/GCF_002357975.1_ASM235797v1
Mycobacterium tuberculosis	Bacteria;Terrabacteria group;Actinobacteria	CSV4519	SAMN07664823	PRJNA407834	GCA_002446875.1	Complete	4.41129	65.6	chromosome:NZ_CP023573.1/CP023573.1		1	4129	2017-10-05T00:00:00Z	ftp://ftp.ncbi.nlm.nih.gov/genomes/all/GCA/002/446/875/GCA_002446875.1_ASM244687v1	ftp://ftp.ncbi.nlm.nih.gov/genomes/all/GCF/002/446/875/GCF_002446875.1_ASM244687v1
Mycobacterium tuberculosis	Bacteria;Terrabacteria group;Actinobacteria	CSV4644	SAMN07664824	PRJNA407834	GCA_002446895.1	Complete	4.41127	65.6	chromosome:NZ_CP023574.1/CP023574.1		1	4129	2017-10-05T00:00:00Z	ftp://ftp.ncbi.nlm.nih.gov/genomes/all/GCA/002/446/895/GCA_002446895.1_ASM244689v1	ftp://ftp.ncbi.nlm.nih.gov/genomes/all/GCF/002/446/895/GCF_002446895.1_ASM244689v1
Mycobacterium tuberculosis	Bacteria;Terrabacteria group;Actinobacteria	CSV5769	SAMN07664825	PRJNA407834	GCA_002446915.1	Complete	4.41131	65.6	chromosome:NZ_CP023575.1/CP023575.1		1	4129	2017-10-05T00:00:00Z	ftp://ftp.ncbi.nlm.nih.gov/genomes/all/GCA/002/446/915/GCA_002446915.1_ASM244691v1	ftp://ftp.ncbi.nlm.nih.gov/genomes/all/GCF/002/446/915/GCF_002446915.1_ASM244691v1
Mycobacterium tuberculosis	Bacteria;Terrabacteria group;Actinobacteria	CSV10399	SAMN07664826	PRJNA407834	GCA_002446935.1	Complete	4.41118	65.6	chromosome:NZ_CP023576.1/CP023576.1		1	4121	2017-10-05T00:00:00Z	ftp://ftp.ncbi.nlm.nih.gov/genomes/all/GCA/002/446/935/GCA_002446935.1_ASM244693v1	ftp://ftp.ncbi.nlm.nih.gov/genomes/all/GCF/002/446/935/GCF_002446935.1_ASM244693v1
Mycobacterium tuberculosis	Bacteria;Terrabacteria group;Actinobacteria	CSV11678	SAMN07664827	PRJNA407834	GCA_002446955.1	Complete	4.41138	65.6	chromosome:NZ_CP023577.1/CP023577.1		1	4126	2017-10-05T00:00:00Z	ftp://ftp.ncbi.nlm.nih.gov/genomes/all/GCA/002/446/955/GCA_002446955.1_ASM244695v1	ftp://ftp.ncbi.nlm.nih.gov/genomes/all/GCF/002/446/955/GCF_002446955.1_ASM244695v1
Mycobacterium tuberculosis	Bacteria;Terrabacteria group;Actinobacteria	LE486	SAMN07664828	PRJNA407834	GCA_002446975.1	Complete	4.41118	65.6	chromosome:NZ_CP023578.1/CP023578.1		1	4121	2017-10-05T00:00:00Z	ftp://ftp.ncbi.nlm.nih.gov/genomes/all/GCA/002/446/975/GCA_002446975.1_ASM244697v1	ftp://ftp.ncbi.nlm.nih.gov/genomes/all/GCF/002/446/975/GCF_002446975.1_ASM244697v1
Mycobacterium tuberculosis	Bacteria;Terrabacteria group;Actinobacteria	LE492	SAMN07664829	PRJNA407834	GCA_002446995.1	Complete	4.41121	65.6	chromosome:NZ_CP023579.1/CP023579.1		1	4120	2017-10-05T00:00:00Z	ftp://ftp.ncbi.nlm.nih.gov/genomes/all/GCA/002/446/995/GCA_002446995.1_ASM244699v1	ftp://ftp.ncbi.nlm.nih.gov/genomes/all/GCF/002/446/995/GCF_002446995.1_ASM244699v1
Mycobacterium tuberculosis	Bacteria;Terrabacteria group;Actinobacteria	LN180	SAMN07664830	PRJNA407834	GCA_002447015.1	Complete	4.41144	65.6	chromosome:NZ_CP023580.1/CP023580.1		1	4118	2017-10-05T00:00:00Z	ftp://ftp.ncbi.nlm.nih.gov/genomes/all/GCA/002/447/015/GCA_002447015.1_ASM244701v1	ftp://ftp.ncbi.nlm.nih.gov/genomes/all/GCF/002/447/015/GCF_002447015.1_ASM244701v1
Mycobacterium tuberculosis	Bacteria;Terrabacteria group;Actinobacteria	LN2358	SAMN07664831	PRJNA407834	GCA_002447035.1	Complete	4.41135	65.6	chromosome:NZ_CP023581.1/CP023581.1		1	4128	2017-10-05T00:00:00Z	ftp://ftp.ncbi.nlm.nih.gov/genomes/all/GCA/002/447/035/GCA_002447035.1_ASM244703v1	ftp://ftp.ncbi.nlm.nih.gov/genomes/all/GCF/002/447/035/GCF_002447035.1_ASM244703v1
Mycobacterium tuberculosis	Bacteria;Terrabacteria group;Actinobacteria	LN3756	SAMN07664832	PRJNA407834	GCA_002447055.1	Complete	4.41132	65.6	chromosome:NZ_CP023582.1/CP023582.1		1	4131	2017-10-05T00:00:00Z	ftp://ftp.ncbi.nlm.nih.gov/genomes/all/GCA/002/447/055/GCA_002447055.1_ASM244705v1	ftp://ftp.ncbi.nlm.nih.gov/genomes/all/GCF/002/447/055/GCF_002447055.1_ASM244705v1
Mycobacterium tuberculosis	Bacteria;Terrabacteria group;Actinobacteria	MDRDM260	SAMN07664833	PRJNA407834	GCA_002447075.1	Complete	4.41128	65.6	chromosome:NZ_CP023583.1/CP023583.1		1	4129	2017-10-05T00:00:00Z	ftp://ftp.ncbi.nlm.nih.gov/genomes/all/GCA/002/447/075/GCA_002447075.1_ASM244707v1	ftp://ftp.ncbi.nlm.nih.gov/genomes/all/GCF/002/447/075/GCF_002447075.1_ASM244707v1
Mycobacterium tuberculosis	Bacteria;Terrabacteria group;Actinobacteria	MDRDM627	SAMN07664834	PRJNA407834	GCA_002447095.1	Complete	4.41122	65.6	chromosome:NZ_CP023584.1/CP023584.1		1	4118	2017-10-05T00:00:00Z	ftp://ftp.ncbi.nlm.nih.gov/genomes/all/GCA/002/447/095/GCA_002447095.1_ASM244709v1	ftp://ftp.ncbi.nlm.nih.gov/genomes/all/GCF/002/447/095/GCF_002447095.1_ASM244709v1
Mycobacterium tuberculosis	Bacteria;Terrabacteria group;Actinobacteria	MDRDM1098	SAMN07664835	PRJNA407834	GCA_002447115.1	Complete	4.41115	65.6	chromosome:NZ_CP023585.1/CP023585.1		1	4124	2017-10-05T00:00:00Z	ftp://ftp.ncbi.nlm.nih.gov/genomes/all/GCA/002/447/115/GCA_002447115.1_ASM244711v1	ftp://ftp.ncbi.nlm.nih.gov/genomes/all/GCF/002/447/115/GCF_002447115.1_ASM244711v1
Mycobacterium tuberculosis	Bacteria;Terrabacteria group;Actinobacteria	MDRMA2491	SAMN07664836	PRJNA407834	GCA_002447135.1	Complete	4.41112	65.6	chromosome:NZ_CP023586.1/CP023586.1		1	4104	2017-10-05T00:00:00Z	ftp://ftp.ncbi.nlm.nih.gov/genomes/all/GCA/002/447/135/GCA_002447135.1_ASM244713v1	ftp://ftp.ncbi.nlm.nih.gov/genomes/all/GCF/002/447/135/GCF_002447135.1_ASM244713v1
Mycobacterium tuberculosis	Bacteria;Terrabacteria group;Actinobacteria	ME1473	SAMN07664837	PRJNA407834	GCA_002447155.1	Complete	4.41122	65.6	chromosome:NZ_CP023587.1/CP023587.1		1	4121	2017-10-05T00:00:00Z	ftp://ftp.ncbi.nlm.nih.gov/genomes/all/GCA/002/447/155/GCA_002447155.1_ASM244715v1	ftp://ftp.ncbi.nlm.nih.gov/genomes/all/GCF/002/447/155/GCF_002447155.1_ASM244715v1
Mycobacterium tuberculosis	Bacteria;Terrabacteria group;Actinobacteria	TBDM425	SAMN07664838	PRJNA407834	GCA_002447175.1	Complete	4.41114	65.6	chromosome:NZ_CP023588.1/CP023588.1		1	4126	2017-10-05T00:00:00Z	ftp://ftp.ncbi.nlm.nih.gov/genomes/all/GCA/002/447/175/GCA_002447175.1_ASM244717v1	ftp://ftp.ncbi.nlm.nih.gov/genomes/all/GCF/002/447/175/GCF_002447175.1_ASM244717v1
Mycobacterium tuberculosis	Bacteria;Terrabacteria group;Actinobacteria	TBV5000	SAMN07664839	PRJNA407834	GCA_002447195.1	Complete	4.41132	65.6	chromosome:NZ_CP023589.1/CP023589.1		1	4125	2017-10-05T00:00:00Z	ftp://ftp.ncbi.nlm.nih.gov/genomes/all/GCA/002/447/195/GCA_002447195.1_ASM244719v1	ftp://ftp.ncbi.nlm.nih.gov/genomes/all/GCF/002/447/195/GCF_002447195.1_ASM244719v1
Mycobacterium tuberculosis	Bacteria;Terrabacteria group;Actinobacteria	TBV5362	SAMN07664840	PRJNA407834	GCA_002447215.1	Complete	4.41133	65.6	chromosome:NZ_CP023590.1/CP023590.1		1	4125	2017-10-05T00:00:00Z	ftp://ftp.ncbi.nlm.nih.gov/genomes/all/GCA/002/447/215/GCA_002447215.1_ASM244721v1	ftp://ftp.ncbi.nlm.nih.gov/genomes/all/GCF/002/447/215/GCF_002447215.1_ASM244721v1
Mycobacterium tuberculosis	Bacteria;Terrabacteria group;Actinobacteria	TBV5365	SAMN07664841	PRJNA407834	GCA_002447235.1	Complete	4.4114	65.6	chromosome:NZ_CP023591.1/CP023591.1		1	4118	2017-10-05T00:00:00Z	ftp://ftp.ncbi.nlm.nih.gov/genomes/all/GCA/002/447/235/GCA_002447235.1_ASM244723v1	ftp://ftp.ncbi.nlm.nih.gov/genomes/all/GCF/002/447/235/GCF_002447235.1_ASM244723v1
Mycobacterium tuberculosis	Bacteria;Terrabacteria group;Actinobacteria	SLM036	SAMN07664842	PRJNA407834	GCA_002447255.1	Complete	4.41134	65.6	chromosome:NZ_CP023592.1/CP023592.1		1	4124	2017-10-05T00:00:00Z	ftp://ftp.ncbi.nlm.nih.gov/genomes/all/GCA/002/447/255/GCA_002447255.1_ASM244725v1	ftp://ftp.ncbi.nlm.nih.gov/genomes/all/GCF/002/447/255/GCF_002447255.1_ASM244725v1
Mycobacterium tuberculosis	Bacteria;Terrabacteria group;Actinobacteria	SLM040	SAMN07664843	PRJNA407834	GCA_002447275.1	Complete	4.41141	65.6	chromosome:NZ_CP023593.1/CP023593.1		1	4121	2017-10-05T00:00:00Z	ftp://ftp.ncbi.nlm.nih.gov/genomes/all/GCA/002/447/275/GCA_002447275.1_ASM244727v1	ftp://ftp.ncbi.nlm.nih.gov/genomes/all/GCF/002/447/275/GCF_002447275.1_ASM244727v1
Mycobacterium tuberculosis	Bacteria;Terrabacteria group;Actinobacteria	SLM056	SAMN07664844	PRJNA407834	GCA_002447295.1	Complete	4.41131	65.6	chromosome:NZ_CP023594.1/CP023594.1		1	4123	2017-10-05T00:00:00Z	ftp://ftp.ncbi.nlm.nih.gov/genomes/all/GCA/002/447/295/GCA_002447295.1_ASM244729v1	ftp://ftp.ncbi.nlm.nih.gov/genomes/all/GCF/002/447/295/GCF_002447295.1_ASM244729v1
Mycobacterium tuberculosis	Bacteria;Terrabacteria group;Actinobacteria	SLM060	SAMN07664845	PRJNA407834	GCA_002447315.1	Complete	4.41113	65.6	chromosome:NZ_CP023595.1/CP023595.1		1	4106	2017-10-05T00:00:00Z	ftp://ftp.ncbi.nlm.nih.gov/genomes/all/GCA/002/447/315/GCA_002447315.1_ASM244731v1	ftp://ftp.ncbi.nlm.nih.gov/genomes/all/GCF/002/447/315/GCF_002447315.1_ASM244731v1
Mycobacterium tuberculosis	Bacteria;Terrabacteria group;Actinobacteria	SLM063	SAMN07664846	PRJNA407834	GCA_002447335.1	Complete	4.41134	65.6	chromosome:NZ_CP023596.1/CP023596.1		1	4119	2017-10-05T00:00:00Z	ftp://ftp.ncbi.nlm.nih.gov/genomes/all/GCA/002/447/335/GCA_002447335.1_ASM244733v1	ftp://ftp.ncbi.nlm.nih.gov/genomes/all/GCF/002/447/335/GCF_002447335.1_ASM244733v1
Mycobacterium tuberculosis	Bacteria;Terrabacteria group;Actinobacteria	SLM088	SAMN07664847	PRJNA407834	GCA_002447355.1	Complete	4.41139	65.6	chromosome:NZ_CP023597.1/CP023597.1		1	4118	2017-10-05T00:00:00Z	ftp://ftp.ncbi.nlm.nih.gov/genomes/all/GCA/002/447/355/GCA_002447355.1_ASM244735v1	ftp://ftp.ncbi.nlm.nih.gov/genomes/all/GCF/002/447/355/GCF_002447355.1_ASM244735v1
Mycobacterium tuberculosis	Bacteria;Terrabacteria group;Actinobacteria	SLM100	SAMN07664848	PRJNA407834	GCA_002447375.1	Complete	4.41139	65.6	chromosome:NZ_CP023598.1/CP023598.1		1	4119	2017-10-05T00:00:00Z	ftp://ftp.ncbi.nlm.nih.gov/genomes/all/GCA/002/447/375/GCA_002447375.1_ASM244737v1	ftp://ftp.ncbi.nlm.nih.gov/genomes/all/GCF/002/447/375/GCF_002447375.1_ASM244737v1
Mycobacterium tuberculosis	Bacteria;Terrabacteria group;Actinobacteria	CSV383	SAMN07664849	PRJNA407834	GCA_002447395.1	Complete	4.41111	65.6	chromosome:NZ_CP023599.1/CP023599.1		1	4114	2017-10-05T00:00:00Z	ftp://ftp.ncbi.nlm.nih.gov/genomes/all/GCA/002/447/395/GCA_002447395.1_ASM244739v1	ftp://ftp.ncbi.nlm.nih.gov/genomes/all/GCF/002/447/395/GCF_002447395.1_ASM244739v1
Mycobacterium tuberculosis	Bacteria;Terrabacteria group;Actinobacteria	CSV3611	SAMN07664850	PRJNA407834	GCA_002447415.1	Complete	4.41144	65.6	chromosome:NZ_CP023600.1/CP023600.1		1	4129	2017-10-05T00:00:00Z	ftp://ftp.ncbi.nlm.nih.gov/genomes/all/GCA/002/447/415/GCA_002447415.1_ASM244741v1	ftp://ftp.ncbi.nlm.nih.gov/genomes/all/GCF/002/447/415/GCF_002447415.1_ASM244741v1
Mycobacterium tuberculosis	Bacteria;Terrabacteria group;Actinobacteria	CSV9577	SAMN07664851	PRJNA407834	GCA_002447435.1	Complete	4.41123	65.6	chromosome:NZ_CP023601.1/CP023601.1		1	4125	2017-10-05T00:00:00Z	ftp://ftp.ncbi.nlm.nih.gov/genomes/all/GCA/002/447/435/GCA_002447435.1_ASM244743v1	ftp://ftp.ncbi.nlm.nih.gov/genomes/all/GCF/002/447/435/GCF_002447435.1_ASM244743v1
Mycobacterium tuberculosis	Bacteria;Terrabacteria group;Actinobacteria	LE13	SAMN07664852	PRJNA407834	GCA_002447455.1	Complete	4.41141	65.6	chromosome:NZ_CP023602.1/CP023602.1		1	4118	2017-10-05T00:00:00Z	ftp://ftp.ncbi.nlm.nih.gov/genomes/all/GCA/002/447/455/GCA_002447455.1_ASM244745v1	ftp://ftp.ncbi.nlm.nih.gov/genomes/all/GCF/002/447/455/GCF_002447455.1_ASM244745v1
Mycobacterium tuberculosis	Bacteria;Terrabacteria group;Actinobacteria	LE63	SAMN07664853	PRJNA407834	GCA_002447475.1	Complete	4.41141	65.6	chromosome:NZ_CP023603.1/CP023603.1		1	4133	2017-10-05T00:00:00Z	ftp://ftp.ncbi.nlm.nih.gov/genomes/all/GCA/002/447/475/GCA_002447475.1_ASM244747v1	ftp://ftp.ncbi.nlm.nih.gov/genomes/all/GCF/002/447/475/GCF_002447475.1_ASM244747v1
Mycobacterium tuberculosis	Bacteria;Terrabacteria group;Actinobacteria	LE76	SAMN07664854	PRJNA407834	GCA_002447495.1	Complete	4.41121	65.6	chromosome:NZ_CP023604.1/CP023604.1		1	4123	2017-10-05T00:00:00Z	ftp://ftp.ncbi.nlm.nih.gov/genomes/all/GCA/002/447/495/GCA_002447495.1_ASM244749v1	ftp://ftp.ncbi.nlm.nih.gov/genomes/all/GCF/002/447/495/GCF_002447495.1_ASM244749v1
Mycobacterium tuberculosis	Bacteria;Terrabacteria group;Actinobacteria	LE79	SAMN07664855	PRJNA407834	GCA_002447515.1	Complete	4.41148	65.6	chromosome:NZ_CP023605.1/CP023605.1		1	4123	2017-10-05T00:00:00Z	ftp://ftp.ncbi.nlm.nih.gov/genomes/all/GCA/002/447/515/GCA_002447515.1_ASM244751v1	ftp://ftp.ncbi.nlm.nih.gov/genomes/all/GCF/002/447/515/GCF_002447515.1_ASM244751v1
Mycobacterium tuberculosis	Bacteria;Terrabacteria group;Actinobacteria	LE103	SAMN07664856	PRJNA407834	GCA_002447535.1	Complete	4.41124	65.6	chromosome:NZ_CP023606.1/CP023606.1		1	4125	2017-10-05T00:00:00Z	ftp://ftp.ncbi.nlm.nih.gov/genomes/all/GCA/002/447/535/GCA_002447535.1_ASM244753v1	ftp://ftp.ncbi.nlm.nih.gov/genomes/all/GCF/002/447/535/GCF_002447535.1_ASM244753v1
Mycobacterium tuberculosis	Bacteria;Terrabacteria group;Actinobacteria	LE371	SAMN07664857	PRJNA407834	GCA_002447555.1	Complete	4.41114	65.6	chromosome:NZ_CP023607.1/CP023607.1		1	4122	2017-10-05T00:00:00Z	ftp://ftp.ncbi.nlm.nih.gov/genomes/all/GCA/002/447/555/GCA_002447555.1_ASM244755v1	ftp://ftp.ncbi.nlm.nih.gov/genomes/all/GCF/002/447/555/GCF_002447555.1_ASM244755v1
Mycobacterium tuberculosis	Bacteria;Terrabacteria group;Actinobacteria	LE410	SAMN07664858	PRJNA407834	GCA_002447575.1	Complete	4.41136	65.6	chromosome:NZ_CP023608.1/CP023608.1		1	4129	2017-10-05T00:00:00Z	ftp://ftp.ncbi.nlm.nih.gov/genomes/all/GCA/002/447/575/GCA_002447575.1_ASM244757v1	ftp://ftp.ncbi.nlm.nih.gov/genomes/all/GCF/002/447/575/GCF_002447575.1_ASM244757v1
Mycobacterium tuberculosis	Bacteria;Terrabacteria group;Actinobacteria	LN55	SAMN07664859	PRJNA407834	GCA_002447595.1	Complete	4.41119	65.6	chromosome:NZ_CP023609.1/CP023609.1		1	4114	2017-10-05T00:00:00Z	ftp://ftp.ncbi.nlm.nih.gov/genomes/all/GCA/002/447/595/GCA_002447595.1_ASM244759v1	ftp://ftp.ncbi.nlm.nih.gov/genomes/all/GCF/002/447/595/GCF_002447595.1_ASM244759v1
Mycobacterium tuberculosis	Bacteria;Terrabacteria group;Actinobacteria	LN317	SAMN07664860	PRJNA407834	GCA_002447615.1	Complete	4.41134	65.6	chromosome:NZ_CP023610.1/CP023610.1		1	4120	2017-10-05T00:00:00Z	ftp://ftp.ncbi.nlm.nih.gov/genomes/all/GCA/002/447/615/GCA_002447615.1_ASM244761v1	ftp://ftp.ncbi.nlm.nih.gov/genomes/all/GCF/002/447/615/GCF_002447615.1_ASM244761v1
Mycobacterium tuberculosis	Bacteria;Terrabacteria group;Actinobacteria	LN763	SAMN07664861	PRJNA407834	GCA_002447635.1	Complete	4.41132	65.6	chromosome:NZ_CP023611.1/CP023611.1		1	4125	2017-10-05T00:00:00Z	ftp://ftp.ncbi.nlm.nih.gov/genomes/all/GCA/002/447/635/GCA_002447635.1_ASM244763v1	ftp://ftp.ncbi.nlm.nih.gov/genomes/all/GCF/002/447/635/GCF_002447635.1_ASM244763v1
Mycobacterium tuberculosis	Bacteria;Terrabacteria group;Actinobacteria	LN2978	SAMN07664862	PRJNA407834	GCA_002447655.1	Complete	4.41133	65.6	chromosome:NZ_CP023612.1/CP023612.1		1	4132	2017-10-05T00:00:00Z	ftp://ftp.ncbi.nlm.nih.gov/genomes/all/GCA/002/447/655/GCA_002447655.1_ASM244765v1	ftp://ftp.ncbi.nlm.nih.gov/genomes/all/GCF/002/447/655/GCF_002447655.1_ASM244765v1
Mycobacterium tuberculosis	Bacteria;Terrabacteria group;Actinobacteria	LN3584	SAMN07664863	PRJNA407834	GCA_002447675.1	Complete	4.41133	65.6	chromosome:NZ_CP023613.1/CP023613.1		1	4126	2017-10-05T00:00:00Z	ftp://ftp.ncbi.nlm.nih.gov/genomes/all/GCA/002/447/675/GCA_002447675.1_ASM244767v1	ftp://ftp.ncbi.nlm.nih.gov/genomes/all/GCF/002/447/675/GCF_002447675.1_ASM244767v1
Mycobacterium tuberculosis	Bacteria;Terrabacteria group;Actinobacteria	LN3588	SAMN07664864	PRJNA407834	GCA_002447695.1	Complete	4.41138	65.6	chromosome:NZ_CP023614.1/CP023614.1		1	4126	2017-10-05T00:00:00Z	ftp://ftp.ncbi.nlm.nih.gov/genomes/all/GCA/002/447/695/GCA_002447695.1_ASM244769v1	ftp://ftp.ncbi.nlm.nih.gov/genomes/all/GCF/002/447/695/GCF_002447695.1_ASM244769v1
Mycobacterium tuberculosis	Bacteria;Terrabacteria group;Actinobacteria	LN3589	SAMN07664865	PRJNA407834	GCA_002447715.1	Complete	4.41139	65.6	chromosome:NZ_CP023615.1/CP023615.1		1	4116	2017-10-05T00:00:00Z	ftp://ftp.ncbi.nlm.nih.gov/genomes/all/GCA/002/447/715/GCA_002447715.1_ASM244771v1	ftp://ftp.ncbi.nlm.nih.gov/genomes/all/GCF/002/447/715/GCF_002447715.1_ASM244771v1
Mycobacterium tuberculosis	Bacteria;Terrabacteria group;Actinobacteria	LN3668	SAMN07664866	PRJNA407834	GCA_002447735.1	Complete	4.41149	65.6	chromosome:NZ_CP023616.1/CP023616.1		1	4126	2017-10-05T00:00:00Z	ftp://ftp.ncbi.nlm.nih.gov/genomes/all/GCA/002/447/735/GCA_002447735.1_ASM244773v1	ftp://ftp.ncbi.nlm.nih.gov/genomes/all/GCF/002/447/735/GCF_002447735.1_ASM244773v1
Mycobacterium tuberculosis	Bacteria;Terrabacteria group;Actinobacteria	LN3672	SAMN07664867	PRJNA407834	GCA_002447755.1	Complete	4.41134	65.6	chromosome:NZ_CP023617.1/CP023617.1		1	4128	2017-10-05T00:00:00Z	ftp://ftp.ncbi.nlm.nih.gov/genomes/all/GCA/002/447/755/GCA_002447755.1_ASM244775v1	ftp://ftp.ncbi.nlm.nih.gov/genomes/all/GCF/002/447/755/GCF_002447755.1_ASM244775v1
Mycobacterium tuberculosis	Bacteria;Terrabacteria group;Actinobacteria	LN3695	SAMN07664868	PRJNA407834	GCA_002447775.1	Complete	4.41145	65.6	chromosome:NZ_CP023618.1/CP023618.1		1	4121	2017-10-05T00:00:00Z	ftp://ftp.ncbi.nlm.nih.gov/genomes/all/GCA/002/447/775/GCA_002447775.1_ASM244777v1	ftp://ftp.ncbi.nlm.nih.gov/genomes/all/GCF/002/447/775/GCF_002447775.1_ASM244777v1
Mycobacterium tuberculosis	Bacteria;Terrabacteria group;Actinobacteria	LN1100	SAMN07664869	PRJNA407834	GCA_002447795.1	Complete	4.41139	65.6	chromosome:NZ_CP023619.1/CP023619.1		1	4125	2017-10-05T00:00:00Z	ftp://ftp.ncbi.nlm.nih.gov/genomes/all/GCA/002/447/795/GCA_002447795.1_ASM244779v1	ftp://ftp.ncbi.nlm.nih.gov/genomes/all/GCF/002/447/795/GCF_002447795.1_ASM244779v1
Mycobacterium tuberculosis	Bacteria;Terrabacteria group;Actinobacteria	LN1856	SAMN07664870	PRJNA407834	GCA_002447815.1	Complete	4.4113	65.6	chromosome:NZ_CP023620.1/CP023620.1		1	4124	2017-10-05T00:00:00Z	ftp://ftp.ncbi.nlm.nih.gov/genomes/all/GCA/002/447/815/GCA_002447815.1_ASM244781v1	ftp://ftp.ncbi.nlm.nih.gov/genomes/all/GCF/002/447/815/GCF_002447815.1_ASM244781v1
Mycobacterium tuberculosis	Bacteria;Terrabacteria group;Actinobacteria	LN2900	SAMN07664871	PRJNA407834	GCA_002447835.1	Complete	4.41133	65.6	chromosome:NZ_CP023621.1/CP023621.1		1	4123	2017-10-05T00:00:00Z	ftp://ftp.ncbi.nlm.nih.gov/genomes/all/GCA/002/447/835/GCA_002447835.1_ASM244783v1	ftp://ftp.ncbi.nlm.nih.gov/genomes/all/GCF/002/447/835/GCF_002447835.1_ASM244783v1
Mycobacterium tuberculosis	Bacteria;Terrabacteria group;Actinobacteria	MDRDM827	SAMN07664872	PRJNA407834	GCA_002447855.1	Complete	4.41132	65.6	chromosome:NZ_CP023622.1/CP023622.1		1	4126	2017-10-05T00:00:00Z	ftp://ftp.ncbi.nlm.nih.gov/genomes/all/GCA/002/447/855/GCA_002447855.1_ASM244785v1	ftp://ftp.ncbi.nlm.nih.gov/genomes/all/GCF/002/447/855/GCF_002447855.1_ASM244785v1
Mycobacterium tuberculosis	Bacteria;Terrabacteria group;Actinobacteria	MDRMA203	SAMN07664873	PRJNA407834	GCA_002447875.1	Complete	4.41129	65.6	chromosome:NZ_CP023623.1/CP023623.1		1	4122	2017-10-05T00:00:00Z	ftp://ftp.ncbi.nlm.nih.gov/genomes/all/GCA/002/447/875/GCA_002447875.1_ASM244787v1	ftp://ftp.ncbi.nlm.nih.gov/genomes/all/GCF/002/447/875/GCF_002447875.1_ASM244787v1
Mycobacterium tuberculosis	Bacteria;Terrabacteria group;Actinobacteria	MDRMA701	SAMN07664874	PRJNA407834	GCA_002447895.1	Complete	4.41134	65.6	chromosome:NZ_CP023624.1/CP023624.1		1	4127	2017-10-05T00:00:00Z	ftp://ftp.ncbi.nlm.nih.gov/genomes/all/GCA/002/447/895/GCA_002447895.1_ASM244789v1	ftp://ftp.ncbi.nlm.nih.gov/genomes/all/GCF/002/447/895/GCF_002447895.1_ASM244789v1
Mycobacterium tuberculosis	Bacteria;Terrabacteria group;Actinobacteria	MDRMA863	SAMN07664875	PRJNA407834	GCA_002447915.1	Complete	4.41143	65.6	chromosome:NZ_CP023625.1/CP023625.1		1	4125	2017-10-05T00:00:00Z	ftp://ftp.ncbi.nlm.nih.gov/genomes/all/GCA/002/447/915/GCA_002447915.1_ASM244791v1	ftp://ftp.ncbi.nlm.nih.gov/genomes/all/GCF/002/447/915/GCF_002447915.1_ASM244791v1
Mycobacterium tuberculosis	Bacteria;Terrabacteria group;Actinobacteria	MDRMA1565	SAMN07664876	PRJNA407834	GCA_002447935.1	Complete	4.41116	65.6	chromosome:NZ_CP023626.1/CP023626.1		1	4109	2017-10-05T00:00:00Z	ftp://ftp.ncbi.nlm.nih.gov/genomes/all/GCA/002/447/935/GCA_002447935.1_ASM244793v1	ftp://ftp.ncbi.nlm.nih.gov/genomes/all/GCF/002/447/935/GCF_002447935.1_ASM244793v1
Mycobacterium tuberculosis	Bacteria;Terrabacteria group;Actinobacteria	MDRMA2019	SAMN07664877	PRJNA407834	GCA_002447955.1	Complete	4.41123	65.6	chromosome:NZ_CP023627.1/CP023627.1		1	4122	2017-10-05T00:00:00Z	ftp://ftp.ncbi.nlm.nih.gov/genomes/all/GCA/002/447/955/GCA_002447955.1_ASM244795v1	ftp://ftp.ncbi.nlm.nih.gov/genomes/all/GCF/002/447/955/GCF_002447955.1_ASM244795v1
Mycobacterium tuberculosis	Bacteria;Terrabacteria group;Actinobacteria	MDRMA2082	SAMN07664878	PRJNA407834	GCA_002447975.1	Complete	4.41148	65.6	chromosome:NZ_CP023628.1/CP023628.1		1	4122	2017-10-05T00:00:00Z	ftp://ftp.ncbi.nlm.nih.gov/genomes/all/GCA/002/447/975/GCA_002447975.1_ASM244797v1	ftp://ftp.ncbi.nlm.nih.gov/genomes/all/GCF/002/447/975/GCF_002447975.1_ASM244797v1
Mycobacterium tuberculosis	Bacteria;Terrabacteria group;Actinobacteria	MDRMA2260	SAMN07664879	PRJNA407834	GCA_002447995.1	Complete	4.41135	65.6	chromosome:NZ_CP023629.1/CP023629.1		1	4129	2017-10-05T00:00:00Z	ftp://ftp.ncbi.nlm.nih.gov/genomes/all/GCA/002/447/995/GCA_002447995.1_ASM244799v1	ftp://ftp.ncbi.nlm.nih.gov/genomes/all/GCF/002/447/995/GCF_002447995.1_ASM244799v1
Mycobacterium tuberculosis	Bacteria;Terrabacteria group;Actinobacteria	MDRMA2441	SAMN07664880	PRJNA407834	GCA_002448015.1	Complete	4.41145	65.6	chromosome:NZ_CP023630.1/CP023630.1		1	4129	2017-10-05T00:00:00Z	ftp://ftp.ncbi.nlm.nih.gov/genomes/all/GCA/002/448/015/GCA_002448015.1_ASM244801v1	ftp://ftp.ncbi.nlm.nih.gov/genomes/all/GCF/002/448/015/GCF_002448015.1_ASM244801v1
Mycobacterium tuberculosis	Bacteria;Terrabacteria group;Actinobacteria	TBDM1506	SAMN07664881	PRJNA407834	GCA_002448035.1	Complete	4.41116	65.6	chromosome:NZ_CP023631.1/CP023631.1		1	4115	2017-10-05T00:00:00Z	ftp://ftp.ncbi.nlm.nih.gov/genomes/all/GCA/002/448/035/GCA_002448035.1_ASM244803v1	ftp://ftp.ncbi.nlm.nih.gov/genomes/all/GCF/002/448/035/GCF_002448035.1_ASM244803v1
Mycobacterium tuberculosis	Bacteria;Terrabacteria group;Actinobacteria	TBDM2189	SAMN07664882	PRJNA407834	GCA_002448055.1	Complete	4.41132	65.6	chromosome:NZ_CP023632.1/CP023632.1		1	4130	2017-10-05T00:00:00Z	ftp://ftp.ncbi.nlm.nih.gov/genomes/all/GCA/002/448/055/GCA_002448055.1_ASM244805v1	ftp://ftp.ncbi.nlm.nih.gov/genomes/all/GCF/002/448/055/GCF_002448055.1_ASM244805v1
Mycobacterium tuberculosis	Bacteria;Terrabacteria group;Actinobacteria	TBDM2444	SAMN07664883	PRJNA407834	GCA_002448075.1	Complete	4.41128	65.6	chromosome:NZ_CP023633.1/CP023633.1		1	4126	2017-10-05T00:00:00Z	ftp://ftp.ncbi.nlm.nih.gov/genomes/all/GCA/002/448/075/GCA_002448075.1_ASM244807v1	ftp://ftp.ncbi.nlm.nih.gov/genomes/all/GCF/002/448/075/GCF_002448075.1_ASM244807v1
Mycobacterium tuberculosis	Bacteria;Terrabacteria group;Actinobacteria	TBDM2487	SAMN07664884	PRJNA407834	GCA_002448095.1	Complete	4.41131	65.6	chromosome:NZ_CP023634.1/CP023634.1		1	4128	2017-10-05T00:00:00Z	ftp://ftp.ncbi.nlm.nih.gov/genomes/all/GCA/002/448/095/GCA_002448095.1_ASM244809v1	ftp://ftp.ncbi.nlm.nih.gov/genomes/all/GCF/002/448/095/GCF_002448095.1_ASM244809v1
Mycobacterium tuberculosis	Bacteria;Terrabacteria group;Actinobacteria	TBDM2489	SAMN07664885	PRJNA407834	GCA_002448115.1	Complete	4.41137	65.6	chromosome:NZ_CP023635.1/CP023635.1		1	4126	2017-10-05T00:00:00Z	ftp://ftp.ncbi.nlm.nih.gov/genomes/all/GCA/002/448/115/GCA_002448115.1_ASM244811v1	ftp://ftp.ncbi.nlm.nih.gov/genomes/all/GCF/002/448/115/GCF_002448115.1_ASM244811v1
Mycobacterium tuberculosis	Bacteria;Terrabacteria group;Actinobacteria	TBDM2699	SAMN07664886	PRJNA407834	GCA_002448135.1	Complete	4.41146	65.6	chromosome:NZ_CP023636.1/CP023636.1		1	4119	2017-10-05T00:00:00Z	ftp://ftp.ncbi.nlm.nih.gov/genomes/all/GCA/002/448/135/GCA_002448135.1_ASM244813v1	ftp://ftp.ncbi.nlm.nih.gov/genomes/all/GCF/002/448/135/GCF_002448135.1_ASM244813v1
Mycobacterium tuberculosis	Bacteria;Terrabacteria group;Actinobacteria	TBDM2717	SAMN07664887	PRJNA407834	GCA_002448155.1	Complete	4.41144	65.6	chromosome:NZ_CP023637.1/CP023637.1		1	4120	2017-10-05T00:00:00Z	ftp://ftp.ncbi.nlm.nih.gov/genomes/all/GCA/002/448/155/GCA_002448155.1_ASM244815v1	ftp://ftp.ncbi.nlm.nih.gov/genomes/all/GCF/002/448/155/GCF_002448155.1_ASM244815v1
Mycobacterium tuberculosis	Bacteria;Terrabacteria group;Actinobacteria	TBV4766	SAMN07664888	PRJNA407834	GCA_002448175.1	Complete	4.41131	65.6	chromosome:NZ_CP023638.1/CP023638.1		1	4128	2017-10-05T00:00:00Z	ftp://ftp.ncbi.nlm.nih.gov/genomes/all/GCA/002/448/175/GCA_002448175.1_ASM244817v1	ftp://ftp.ncbi.nlm.nih.gov/genomes/all/GCF/002/448/175/GCF_002448175.1_ASM244817v1
Mycobacterium tuberculosis	Bacteria;Terrabacteria group;Actinobacteria	TBV4768	SAMN07664889	PRJNA407834	GCA_002448195.1	Complete	4.41117	65.6	chromosome:NZ_CP023639.1/CP023639.1		1	4106	2017-10-05T00:00:00Z	ftp://ftp.ncbi.nlm.nih.gov/genomes/all/GCA/002/448/195/GCA_002448195.1_ASM244819v1	ftp://ftp.ncbi.nlm.nih.gov/genomes/all/GCF/002/448/195/GCF_002448195.1_ASM244819v1
Mycobacterium tuberculosis	Bacteria;Terrabacteria group;Actinobacteria	TBV4952	SAMN07664890	PRJNA407834	GCA_002448215.1	Complete	4.41141	65.6	chromosome:NZ_CP023640.1/CP023640.1		1	4120	2017-10-05T00:00:00Z	ftp://ftp.ncbi.nlm.nih.gov/genomes/all/GCA/002/448/215/GCA_002448215.1_ASM244821v1	ftp://ftp.ncbi.nlm.nih.gov/genomes/all/GCF/002/448/215/GCF_002448215.1_ASM244821v1
Mycobacterium tuberculosis	Bacteria;Terrabacteria group;Actinobacteria	GG-111-10	SAMN08199254	PRJNA422870	GCA_002886145.1	Complete	4.41156	65.6	chromosome:NZ_CP025593.1/CP025593.1		1	4128	2018-01-17T00:00:00Z	ftp://ftp.ncbi.nlm.nih.gov/genomes/all/GCA/002/886/145/GCA_002886145.1_ASM288614v1	ftp://ftp.ncbi.nlm.nih.gov/genomes/all/GCF/002/886/145/GCF_002886145.1_ASM288614v1
Mycobacterium tuberculosis	Bacteria;Terrabacteria group;Actinobacteria	GG-5-10	SAMN08199260	PRJNA422870	GCA_002886165.1	Complete	4.41144	65.6	chromosome:NZ_CP025594.1/CP025594.1		1	4141	2018-01-17T00:00:00Z	ftp://ftp.ncbi.nlm.nih.gov/genomes/all/GCA/002/886/165/GCA_002886165.1_ASM288616v1	ftp://ftp.ncbi.nlm.nih.gov/genomes/all/GCF/002/886/165/GCF_002886165.1_ASM288616v1
Mycobacterium tuberculosis	Bacteria;Terrabacteria group;Actinobacteria	GG-20-11	SAMN08199302	PRJNA422870	GCA_002886195.1	Complete	4.4115	65.6	chromosome:NZ_CP025595.1/CP025595.1		1	4131	2018-01-17T00:00:00Z	ftp://ftp.ncbi.nlm.nih.gov/genomes/all/GCA/002/886/195/GCA_002886195.1_ASM288619v1	ftp://ftp.ncbi.nlm.nih.gov/genomes/all/GCF/002/886/195/GCF_002886195.1_ASM288619v1
Mycobacterium tuberculosis	Bacteria;Terrabacteria group;Actinobacteria	GG-77-11	SAMN08199276	PRJNA422870	GCA_002886225.1	Complete	4.41151	65.6	chromosome:NZ_CP025600.1/CP025600.1		1	4139	2018-01-17T00:00:00Z	ftp://ftp.ncbi.nlm.nih.gov/genomes/all/GCA/002/886/225/GCA_002886225.1_ASM288622v1	ftp://ftp.ncbi.nlm.nih.gov/genomes/all/GCF/002/886/225/GCF_002886225.1_ASM288622v1
Mycobacterium tuberculosis	Bacteria;Terrabacteria group;Actinobacteria	GG-90-10	SAMN08199305	PRJNA422870	GCA_002886335.1	Complete	4.4116	65.6	chromosome:NZ_CP025601.1/CP025601.1		1	4135	2018-01-17T00:00:00Z	ftp://ftp.ncbi.nlm.nih.gov/genomes/all/GCA/002/886/335/GCA_002886335.1_ASM288633v1	ftp://ftp.ncbi.nlm.nih.gov/genomes/all/GCF/002/886/335/GCF_002886335.1_ASM288633v1
Mycobacterium tuberculosis	Bacteria;Terrabacteria group;Actinobacteria	GG-129-11	SAMN08199301	PRJNA422870	GCA_002886405.1	Complete	4.41141	65.6	chromosome:NZ_CP025604.1/CP025604.1		1	4129	2018-01-17T00:00:00Z	ftp://ftp.ncbi.nlm.nih.gov/genomes/all/GCA/002/886/405/GCA_002886405.1_ASM288640v1	ftp://ftp.ncbi.nlm.nih.gov/genomes/all/GCF/002/886/405/GCF_002886405.1_ASM288640v1
Mycobacterium tuberculosis	Bacteria;Terrabacteria group;Actinobacteria	GG-134-11	SAMN08199277	PRJNA422870	GCA_002886505.1	Complete	4.4114	65.6	chromosome:NZ_CP025605.1/CP025605.1		1	4137	2018-01-17T00:00:00Z	ftp://ftp.ncbi.nlm.nih.gov/genomes/all/GCA/002/886/505/GCA_002886505.1_ASM288650v1	ftp://ftp.ncbi.nlm.nih.gov/genomes/all/GCF/002/886/505/GCF_002886505.1_ASM288650v1
Mycobacterium tuberculosis	Bacteria;Terrabacteria group;Actinobacteria	GG-229-10	SAMN08199266	PRJNA422870	GCA_002886585.1	Complete	4.41152	65.6	chromosome:NZ_CP025608.1/CP025608.1		1	4127	2018-01-17T00:00:00Z	ftp://ftp.ncbi.nlm.nih.gov/genomes/all/GCA/002/886/585/GCA_002886585.1_ASM288658v1	ftp://ftp.ncbi.nlm.nih.gov/genomes/all/GCF/002/886/585/GCF_002886585.1_ASM288658v1
Mycobacterium tuberculosis	Bacteria;Terrabacteria group;Actinobacteria	GG-37-11	SAMN08199347	PRJNA422870	GCA_002886685.1	Complete	4.41153	65.6	chromosome:NZ_CP025598.1/CP025598.1		1	4134	2018-01-17T00:00:00Z	ftp://ftp.ncbi.nlm.nih.gov/genomes/all/GCA/002/886/685/GCA_002886685.1_ASM288668v1	ftp://ftp.ncbi.nlm.nih.gov/genomes/all/GCF/002/886/685/GCF_002886685.1_ASM288668v1
Mycobacterium tuberculosis	Bacteria;Terrabacteria group;Actinobacteria	GG-121-10	SAMN08199271	PRJNA422870	GCA_002886775.1	Complete	4.41151	65.6	chromosome:NZ_CP025603.1/CP025603.1		1	4134	2018-01-17T00:00:00Z	ftp://ftp.ncbi.nlm.nih.gov/genomes/all/GCA/002/886/775/GCA_002886775.1_ASM288677v1	ftp://ftp.ncbi.nlm.nih.gov/genomes/all/GCF/002/886/775/GCF_002886775.1_ASM288677v1
Mycobacterium tuberculosis	Bacteria;Terrabacteria group;Actinobacteria	GG-186-10	SAMN08199268	PRJNA422870	GCA_002886865.1	Complete	4.41148	65.6	chromosome:NZ_CP025607.1/CP025607.1		1	4128	2018-01-17T00:00:00Z	ftp://ftp.ncbi.nlm.nih.gov/genomes/all/GCA/002/886/865/GCA_002886865.1_ASM288686v1	ftp://ftp.ncbi.nlm.nih.gov/genomes/all/GCF/002/886/865/GCF_002886865.1_ASM288686v1
Mycobacterium tuberculosis	Bacteria;Terrabacteria group;Actinobacteria	GG-27-11	SAMN08199265	PRJNA422870	GCA_002886945.1	Complete	4.41144	65.6	chromosome:NZ_CP025596.1/CP025596.1		1	4133	2018-01-17T00:00:00Z	ftp://ftp.ncbi.nlm.nih.gov/genomes/all/GCA/002/886/945/GCA_002886945.1_ASM288694v1	ftp://ftp.ncbi.nlm.nih.gov/genomes/all/GCF/002/886/945/GCF_002886945.1_ASM288694v1
Mycobacterium tuberculosis	Bacteria;Terrabacteria group;Actinobacteria	GG-36-11	SAMN08199267	PRJNA422870	GCA_002887065.1	Complete	4.41147	65.6	chromosome:NZ_CP025597.1/CP025597.1		1	4139	2018-01-17T00:00:00Z	ftp://ftp.ncbi.nlm.nih.gov/genomes/all/GCA/002/887/065/GCA_002887065.1_ASM288706v1	ftp://ftp.ncbi.nlm.nih.gov/genomes/all/GCF/002/887/065/GCF_002887065.1_ASM288706v1
Mycobacterium tuberculosis	Bacteria;Terrabacteria group;Actinobacteria	GG-45-11	SAMN08199303	PRJNA422870	GCA_002887145.1	Complete	4.41147	65.6	chromosome:NZ_CP025599.1/CP025599.1		1	4135	2018-01-17T00:00:00Z	ftp://ftp.ncbi.nlm.nih.gov/genomes/all/GCA/002/887/145/GCA_002887145.1_ASM288714v1	ftp://ftp.ncbi.nlm.nih.gov/genomes/all/GCF/002/887/145/GCF_002887145.1_ASM288714v1
Mycobacterium tuberculosis	Bacteria;Terrabacteria group;Actinobacteria	GG-109-10	SAMN08199306	PRJNA422870	GCA_002887255.1	Complete	4.41146	65.6	chromosome:NZ_CP025602.1/CP025602.1		1	4134	2018-01-17T00:00:00Z	ftp://ftp.ncbi.nlm.nih.gov/genomes/all/GCA/002/887/255/GCA_002887255.1_ASM288725v1	ftp://ftp.ncbi.nlm.nih.gov/genomes/all/GCF/002/887/255/GCF_002887255.1_ASM288725v1
Mycobacterium tuberculosis	Bacteria;Terrabacteria group;Actinobacteria	GG-137-10	SAMN08199348	PRJNA422870	GCA_002887335.1	Complete	4.41145	65.6	chromosome:NZ_CP025606.1/CP025606.1		1	4129	2018-01-17T00:00:00Z	ftp://ftp.ncbi.nlm.nih.gov/genomes/all/GCA/002/887/335/GCA_002887335.1_ASM288733v1	ftp://ftp.ncbi.nlm.nih.gov/genomes/all/GCF/002/887/335/GCF_002887335.1_ASM288733v1
Mycobacterium tuberculosis	Bacteria;Terrabacteria group;Actinobacteria	WC059	SAMN07414820	PRJNA395787	GCA_003006115.1	Complete	4.41367	65.6	chromosome:NZ_CP022578.1/CP022578.1		1	4128	2018-03-16T00:00:00Z	ftp://ftp.ncbi.nlm.nih.gov/genomes/all/GCA/003/006/115/GCA_003006115.1_ASM300611v1	ftp://ftp.ncbi.nlm.nih.gov/genomes/all/GCF/003/006/115/GCF_003006115.1_ASM300611v1
Mycobacterium tuberculosis	Bacteria;Terrabacteria group;Actinobacteria	WC078	SAMN07414819	PRJNA395786	GCA_003006135.1	Complete	4.41371	65.6	chromosome:NZ_CP022577.1/CP022577.1		1	4130	2018-03-16T00:00:00Z	ftp://ftp.ncbi.nlm.nih.gov/genomes/all/GCA/003/006/135/GCA_003006135.1_ASM300613v1	ftp://ftp.ncbi.nlm.nih.gov/genomes/all/GCF/003/006/135/GCF_003006135.1_ASM300613v1
Mycobacterium tuberculosis	Bacteria;Terrabacteria group;Actinobacteria	RUS_B0	SAMN09453176	PRJNA476697	GCA_003265005.1	Complete	4.41856	65.6	chromosome:NZ_CP030093.1/CP030093.1		1	4115	2018-06-26T00:00:00Z	ftp://ftp.ncbi.nlm.nih.gov/genomes/all/GCA/003/265/005/GCA_003265005.1_ASM326500v1	ftp://ftp.ncbi.nlm.nih.gov/genomes/all/GCF/003/265/005/GCF_003265005.1_ASM326500v1
Mycobacterium tuberculosis	Bacteria;Terrabacteria group;Actinobacteria	H54	SAMN06292592	PRJNA369711	GCA_003287125.1	Complete	4.41694	65.6	chromosome:NZ_CP019610.1/CP019610.1		1	4123	2018-07-03T00:00:00Z	ftp://ftp.ncbi.nlm.nih.gov/genomes/all/GCA/003/287/125/GCA_003287125.1_ASM328712v1	ftp://ftp.ncbi.nlm.nih.gov/genomes/all/GCF/003/287/125/GCF_003287125.1_ASM328712v1
Mycobacterium tuberculosis	Bacteria;Terrabacteria group;Actinobacteria	H83	SAMN06292590	PRJNA369711	GCA_003287145.1	Complete	4.41321	65.6	chromosome:NZ_CP019611.1/CP019611.1		1	4117	2018-07-03T00:00:00Z	ftp://ftp.ncbi.nlm.nih.gov/genomes/all/GCA/003/287/145/GCA_003287145.1_ASM328714v1	ftp://ftp.ncbi.nlm.nih.gov/genomes/all/GCF/003/287/145/GCF_003287145.1_ASM328714v1
Mycobacterium tuberculosis	Bacteria;Terrabacteria group;Actinobacteria	H107	SAMN06292065	PRJNA369711	GCA_003287165.1	Complete	4.4188	65.6	chromosome:NZ_CP019612.1/CP019612.1		1	4134	2018-07-03T00:00:00Z	ftp://ftp.ncbi.nlm.nih.gov/genomes/all/GCA/003/287/165/GCA_003287165.1_ASM328716v1	ftp://ftp.ncbi.nlm.nih.gov/genomes/all/GCF/003/287/165/GCF_003287165.1_ASM328716v1
Mycobacterium tuberculosis	Bacteria;Terrabacteria group;Actinobacteria	H112	SAMN06292067	PRJNA369711	GCA_003287185.1	Complete	4.40635	65.6	chromosome:NZ_CP019613.1/CP019613.1		1	4110	2018-07-03T00:00:00Z	ftp://ftp.ncbi.nlm.nih.gov/genomes/all/GCA/003/287/185/GCA_003287185.1_ASM328718v1	ftp://ftp.ncbi.nlm.nih.gov/genomes/all/GCF/003/287/185/GCF_003287185.1_ASM328718v1
Mycobacterium tuberculosis	Bacteria;Terrabacteria group;Actinobacteria	TBMENG-03	SAMN08973501	PRJNA453104	GCA_003293655.1	Complete	4.35966	65.6	chromosome:NZ_CP029065.1/CP029065.1		1	4047	2018-07-09T00:00:00Z	ftp://ftp.ncbi.nlm.nih.gov/genomes/all/GCA/003/293/655/GCA_003293655.1_ASM329365v1	ftp://ftp.ncbi.nlm.nih.gov/genomes/all/GCF/003/293/655/GCF_003293655.1_ASM329365v1
Mycobacterium tuberculosis RGTB327	Bacteria;Terrabacteria group;Actinobacteria	RGTB327	SAMN02603736	PRJNA73717	GCA_000277085.1	Complete	4.38012	65.6	chromosome:CP003233.1		1	3691	2012-03-20T00:00:00Z	ftp://ftp.ncbi.nlm.nih.gov/genomes/all/GCA/000/277/085/GCA_000277085.1_ASM27708v1
Mycobacterium tuberculosis RGTB423	Bacteria;Terrabacteria group;Actinobacteria	RGTB423	SAMN02603737	PRJNA73719	GCA_000277105.1	Complete	4.40659	65.6	chromosome:CP003234.1		1	3622	2012-03-20T00:00:00Z	ftp://ftp.ncbi.nlm.nih.gov/genomes/all/GCA/000/277/105/GCA_000277105.1_ASM27710v1
Mycobacterium tuberculosis str. Haarlem/NITR202	Bacteria;Terrabacteria group;Actinobacteria	Haarlem/NITR202	SAMN02603650	PRJNA192916	GCA_000389905.1	Complete	4.40479	65.6	chromosome:CP004886.1		1	3681	2013-05-08T00:00:00Z	ftp://ftp.ncbi.nlm.nih.gov/genomes/all/GCA/000/389/905/GCA_000389905.1_ASM38990v1	ftp://ftp.ncbi.nlm.nih.gov/genomes/all/GCF/000/389/905/GCF_000389905.1_ASM38990v1
Mycobacterium tuberculosis CAS/NITR204	Bacteria;Terrabacteria group;Actinobacteria	CAS/NITR204	SAMN02603652	PRJNA193386	GCA_000389925.1	Complete	4.39288	65.6	chromosome:CP005386.1		1	3960	2013-05-08T00:00:00Z	ftp://ftp.ncbi.nlm.nih.gov/genomes/all/GCA/000/389/925/GCA_000389925.1_ASM38992v1	ftp://ftp.ncbi.nlm.nih.gov/genomes/all/GCF/000/389/925/GCF_000389925.1_ASM38992v1
Mycobacterium tuberculosis	Bacteria;Terrabacteria group;Actinobacteria	Beijing-like	SAMN03258416	PRJNA269967	GCA_000954155.1	Complete	4.41122	65.6	chromosome:CP010873.1		1	3829	2015-03-17T00:00:00Z	ftp://ftp.ncbi.nlm.nih.gov/genomes/all/GCA/000/954/155/GCA_000954155.1_ASM95415v1	ftp://ftp.ncbi.nlm.nih.gov/genomes/all/GCF/000/954/155/GCF_000954155.1_ASM95415v1
Mycobacterium tuberculosis	Bacteria;Terrabacteria group;Actinobacteria	2242	SAMN03257092	PRJNA270004	GCA_001544895.1	Complete	4.41984	65.6	chromosome:CP010335.1		1	4464	2016-02-02T00:00:00Z	ftp://ftp.ncbi.nlm.nih.gov/genomes/all/GCA/001/544/895/GCA_001544895.1_ASM154489v1
Mycobacterium tuberculosis	Bacteria;Terrabacteria group;Actinobacteria	2279	SAMN03257093	PRJNA270004	GCA_001544935.1	Complete	4.40503	65.6	chromosome:CP010336.1		1	4599	2016-02-02T00:00:00Z	ftp://ftp.ncbi.nlm.nih.gov/genomes/all/GCA/001/544/935/GCA_001544935.1_ASM154493v1
Mycobacterium tuberculosis	Bacteria;Terrabacteria group;Actinobacteria	37004	SAMN03257095	PRJNA270004	GCA_001544985.1	Complete	4.41709	65.6	chromosome:CP010338.1		1	4229	2016-02-02T00:00:00Z	ftp://ftp.ncbi.nlm.nih.gov/genomes/all/GCA/001/544/985/GCA_001544985.1_ASM154498v1	ftp://ftp.ncbi.nlm.nih.gov/genomes/all/GCF/001/544/985/GCF_001544985.1_ASM154498v1
Mycobacterium tuberculosis	Bacteria;Terrabacteria group;Actinobacteria	26105	SAMN03257097	PRJNA270004	GCA_001545055.1	Complete	4.42649	65.6	chromosome:CP010340.1		1	4197	2016-02-02T00:00:00Z	ftp://ftp.ncbi.nlm.nih.gov/genomes/all/GCA/001/545/055/GCA_001545055.1_ASM154505v1	ftp://ftp.ncbi.nlm.nih.gov/genomes/all/GCF/001/545/055/GCF_001545055.1_ASM154505v1
Mycobacterium tuberculosis	Bacteria;Terrabacteria group;Actinobacteria	Beijing2014PNGD	SAMN07125453	PRJNA386696	GCA_002895185.2	Complete	4.40406	65.6	chromosome:CP022704.2		1	3697	2018-01-22T00:00:00Z	ftp://ftp.ncbi.nlm.nih.gov/genomes/all/GCA/002/895/185/GCA_002895185.2_ASM289518v2
Mycobacterium tuberculosis W-148	Bacteria;Terrabacteria group;Actinobacteria	W-148	SAMN02595346	PRJNA39283	GCA_000193185.2	Complete	4.41855	65.6	chromosome:NZ_CP012090.1/CP012090.1		1	4103	2015-08-19T00:00:00Z	ftp://ftp.ncbi.nlm.nih.gov/genomes/all/GCA/000/193/185/GCA_000193185.2_ASM19318v2	ftp://ftp.ncbi.nlm.nih.gov/genomes/all/GCF/000/193/185/GCF_000193185.2_ASM19318v2
