# Supplementary material for: Pangenome Analysis of Mycobacterium tuberculosis Reveals Core-Drug Targets and Screening of Promising Lead Compounds for Drug Discovery
Source: Antibiotics (Basel). 2020 Nov 17;9(11):819. doi: 10.3390/antibiotics9110819 (PMC7698547; doi:10.3390/antibiotics9110819)
Supplement: Supplementary file 1 [file antibiotics-09-00819-s001.zip › antibiotics-984987-supplementary/Table S2.xlsx]

## Sheet: Sheet1
				Strain	Country	Host	Nature
				H37Rv		Human	Clinical isolate
				CDC1551	USA	Human	Clinical isolate
				F11	South Africa	Human	Clinical isolate
				KZN 1435	South Africa	Human	Clinical isolate
				KZN 4207	South Africa	Human	Clinical isolate
				KZN 605	South Africa	Human	Clinical isolate
				CTRI-2	Russia	Human	Clinical isolate
				CCDC5180	China	Human	Clinical isolate
				7199-99	Germany	Human	Clinical isolate
				Beijing/NITR203	India	Human	Clinical isolate
				EAI5/NITR206	India	Human	Clinical isolate
				CCDC5079	China	Human	Clinical isolate
				EAI5	India	Human	Clinical isolate
				K	Korea	Human	Clinical isolate
				KIT87190	South Korea	Human	Clinical isolate
				ZMC13-264	China	Human	Clinical isolate
				ZMC13-88	China	Human	Clinical isolate
				96075	China	Human	Clinical isolate
				96121	Philippines	Human	Clinical isolate
				Kurono	Japan	Human	Clinical isolate
				SCAID 187.0	Kazakhistan	Human	Clinical isolate
				22115	China	Human	Clinical isolate
				22103	China	Human	Clinical isolate
				SCAID 320.0	Kazakhistan	Human	Clinical isolate
				SCAID 252.0	Kazakhistan	Human	Clinical isolate
				Beijing	China	Human	Clinical isolate
				TB282	USA	Human	Clinical isolate
				I0004241-1	Peru	Human	Clinical isolate
				M0018684-2	Peru	Human	Clinical isolate
				I0004000-1	Peru	Human	Clinical isolate
				I0002801-4	Peru	Human	Clinical isolate
				I0002353-6	Peru	Human	Clinical isolate
				M0002959-6	Peru	Human	Clinical isolate
				DK9897	Denmark	Human	Clinical isolate
				MTB1	South Korea	Human	Clinical isolate
				Beijing-like/35049	Colombia	Human	Clinical isolate
				Beijing-like/36918	Colombia	Human	Clinical isolate
				Beijing-like/38774	Colombia	Human	Clinical isolate
				Beijing/391	Colombia	Human	Clinical isolate
				Beijing-like/50148	Colombia	Human	Clinical isolate
				Beijing-like/1104	Colombia	Human	Clinical isolate
				MTB2	South Korea	Human	Clinical isolate
				NCGM946K2	Japan	Human	Clinical isolate
				HN-024	Vietnam	Human	Clinical isolate
				HN-205	Vietnam	Human	Clinical isolate
				HN-321	Vietnam	Human	Clinical isolate
				HN-506	Vietnam	Human	Clinical isolate
				CSV4519	Peru	Human	Clinical isolate
				CSV4644	Peru	Human	Clinical isolate
				CSV5769	Peru	Human	Clinical isolate
				CSV10399	Peru	Human	Clinical isolate
				CSV11678	Peru	Human	Clinical isolate
				LE486	Peru	Human	Clinical isolate
				LE492	Peru	Human	Clinical isolate
				LN180	Peru	Human	Clinical isolate
				LN2358	Peru	Human	Clinical isolate
				LN3756	Peru	Human	Clinical isolate
				MDRDM260	Peru	Human	Clinical isolate
				MDRDM627	Peru	Human	Clinical isolate
				MDRDM1098	Peru	Human	Clinical isolate
				MDRMA2491	Peru	Human	Clinical isolate
				ME1473	Peru	Human	Clinical isolate
				TBDM425	Peru	Human	Clinical isolate
				TBV5000	Peru	Human	Clinical isolate
				TBV5362	Peru	Human	Clinical isolate
				TBV5365	Peru	Human	Clinical isolate
				SLM036	Peru	Human	Clinical isolate
				SLM040	Peru	Human	Clinical isolate
				SLM056	Peru	Human	Clinical isolate
				SLM060	Peru	Human	Clinical isolate
				SLM063	Peru	Human	Clinical isolate
				SLM088	Peru	Human	Clinical isolate
				SLM100	Peru	Human	Clinical isolate
				CSV383	Peru	Human	Clinical isolate
				CSV3611	Peru	Human	Clinical isolate
				CSV9577	Peru	Human	Clinical isolate
				LE13	Peru	Human	Clinical isolate
				LE63	Peru	Human	Clinical isolate
				LE76	Peru	Human	Clinical isolate
				LE79	Peru	Human	Clinical isolate
				LE103	Peru	Human	Clinical isolate
				LE371	Peru	Human	Clinical isolate
				LE410	Peru	Human	Clinical isolate
				LN55	Peru	Human	Clinical isolate
				LN317	Peru	Human	Clinical isolate
				LN763	Peru	Human	Clinical isolate
				LN2978	Peru	Human	Clinical isolate
				LN3584	Peru	Human	Clinical isolate
				LN3588	Peru	Human	Clinical isolate
				LN3589	Peru	Human	Clinical isolate
				LN3668	Peru	Human	Clinical isolate
				LN3672	Peru	Human	Clinical isolate
				LN3695	Peru	Human	Clinical isolate
				LN1100	Peru	Human	Clinical isolate
				LN1856	Peru	Human	Clinical isolate
				LN2900	Peru	Human	Clinical isolate
				MDRDM827	Peru	Human	Clinical isolate
				MDRMA203	Peru	Human	Clinical isolate
				MDRMA701	Peru	Human	Clinical isolate
				MDRMA863	Peru	Human	Clinical isolate
				MDRMA1565	Peru	Human	Clinical isolate
				MDRMA2019	Peru	Human	Clinical isolate
				MDRMA2082	Peru	Human	Clinical isolate
				MDRMA2260	Peru	Human	Clinical isolate
				MDRMA2441	Peru	Human	Clinical isolate
				TBDM1506	Peru	Human	Clinical isolate
				TBDM2189	Peru	Human	Clinical isolate
				TBDM2444	Peru	Human	Clinical isolate
				TBDM2487	Peru	Human	Clinical isolate
				TBDM2489	Peru	Human	Clinical isolate
				TBDM2699	Peru	Human	Clinical isolate
				TBDM2717	Peru	Human	Clinical isolate
				TBV4766	Peru	Human	Clinical isolate
				TBV4768	Peru	Human	Clinical isolate
				TBV4952	Peru	Human	Clinical isolate
				GG-111-10	Guatemala	Human	Clinical isolate
				GG-5-10	Guatemala	Human	Clinical isolate
				GG-20-11	Guatemala	Human	Clinical isolate
				GG-77-11	Guatemala	Human	Clinical isolate
				GG-90-10	Guatemala	Human	Clinical isolate
				GG-129-11	Guatemala	Human	Clinical isolate
				GG-134-11	Guatemala	Human	Clinical isolate
				GG-229-10	Guatemala	Human	Clinical isolate
				GG-37-11	Guatemala	Human	Clinical isolate
				GG-121-10	Guatemala	Human	Clinical isolate
				GG-186-10	Guatemala	Human	Clinical isolate
				GG-27-11	Guatemala	Human	Clinical isolate
				GG-36-11	Guatemala	Human	Clinical isolate
				GG-45-11	Guatemala	Human	Clinical isolate
				GG-109-10	Guatemala	Human	Clinical isolate
				GG-137-10	Guatemala	Human	Clinical isolate
				WC059	Hong Kong	Human	Clinical isolate
				WC078	Hong Kong	Human	Clinical isolate
				RUS_B0	Russia	Human	Clinical isolate
				H54	Hong Kong	Human	Clinical isolate
				H83	Hong Kong	Human	Clinical isolate
				H107	Hong Kong	Human	Clinical isolate
				H112	Hong Kong	Human	Clinical isolate
				TBMENG-03	India	Human	Clinical isolate
				RGTB327	India	Human	Clinical isolate
				RGTB423	India	Human	Clinical isolate
				Haarlem/NITR202	India	Human	Clinical isolate
				CAS/NITR204	India	Human	Clinical isolate
				Beijing-like	Colombia	Human	Clinical isolate
				2242	China	Human	Clinical isolate
				2279	China	Human	Clinical isolate
				37004	China	Human	Clinical isolate
				26105	China	Human	Clinical isolate
				Beijing2014PNGD	Papua New Guinea	Human	Clinical isolate
				W-148		Human	Clinical isolate
