# Supplementary material for: Pangenome Analysis of Mycobacterium tuberculosis Reveals Core-Drug Targets and Screening of Promising Lead Compounds for Drug Discovery
Source: Antibiotics (Basel). 2020 Nov 17;9(11):819. doi: 10.3390/antibiotics9110819 (PMC7698547; doi:10.3390/antibiotics9110819)
Supplement: Supplementary file 1 [file antibiotics-09-00819-s001.zip › antibiotics-984987-supplementary/Table S3.xlsx]

## Sheet: Sheet1
		Header of protein	Name of protein	Rv number	Accession number NCBI/Locus
		1|CORE_REP|Org55_Gene4085#	PE-PGRS family protein PE_PGRS50	Rv3345c
		2|CORE_REP|Org57_Gene4069#	Uncharacterized glycosyl hydrolase	Rv2006
		3|CORE_REP|Org58_Gene4039#	Uncharacterized PPE family protein PPE24	Rv1753c
		4|CORE_REP|Org117_Gene2968#	Sulfolipid-1 exporter MmpL8	Rv3823c
		5|CORE_REP|Org2_Gene2756#	Phospholipase C 2	Rv2350c
		7|CORE_REP|Org26_Gene3910#	UPF0182 protein	Rv3193c
		8|CORE_REP|Org1_Gene2938#	Mycosin-5	Rv1796
		9|CORE_REP|Org10_Gene4001#	Polyphosphate kinase	Rv2984
		10|CORE_REP|Org118_Gene2197#	Probable mmpL9,conserved transmembrane transport protein	Rv2339
		11|CORE_REP|Org105_Gene3458#	Leucine--tRNA ligase	Rv0041
		12|CORE_REP|Org122_Gene4011#	Probable mmpL1, conserved transmembrane transport protein	Rv0402c
		13|CORE_REP|Org1_Gene3904#	Glutamate decarboxylase	Rv3432c
		14|CORE_REP|Org20_Gene1712#	Possible carboxylase	Rv1722
		15|CORE_REP|Org2_Gene773#	Possible atsD,arylsulfatase	Rv0663
		16|CORE_REP|Org20_Gene3642#	Uncharacterized protein	Rv3626c
		18|CORE_REP|Org116_Gene3997#	PE-PGRS family protein PE_PGRS9	Rv0746
		19|CORE_REP|Org118_Gene1392#	UPF0051 protein	Rv1461
		20|CORE_REP|Org12_Gene3362#	Glycerol-3-phosphate acyltransferase	Rv2482c
		21|CORE_REP|Org20_Gene1819#	Malate synthase G	Rv1837c
		22|CORE_REP|Org51_Gene3937#	Putative isocitrate lyase subunit B	Rv1915
		23|CORE_REP|Org59_Gene1377#	Probable cobalt/nickel-exporting P-type ATPase	Rv1469
		24|CORE_REP|Org59_Gene3550#	Uncharacterized protein	Rv3785
		25|CORE_REP|Org45_Gene3055#	Isocitrate dehydrogenase	Rv0066c
		27|CORE_REP|Org67_Gene624#	Probable fadB,fatty oxidation protein	Rv0860
		28|CORE_REP|Org2_Gene7#	DNA gyrase subunit B	Rv0005
		30|CORE_REP|Org59_Gene3354#	Acyl-CoA dehydrogenase FadE34	Rv3573c
		32|CORE_REP|Org131_Gene298#	Phosphate acetyltransferase	Rv0408
		33|CORE_REP|Org2_Gene4458#	Terminal beta-(1->2)-arabinofuranosyltransferase	Rv3805c
		34|CORE_REP|Org20_Gene2239#	Possible cobC,aminotransferase	Rv2231c
		35|CORE_REP|Org60_Gene3475#	Putative fatty-acid--CoA ligase fadD11	Rv1550
		36|CORE_REP|Org23_Gene3671#	Probable oxidoreductase, possibly dihydrolipoamide dehydrogenase or mercuric reductase.	Rv0794c
		37|CORE_REP|Org82_Gene3162#	Isoniazid-induced protein IniA	Rv0342
		38|CORE_REP|Org2_Gene1795#	Uncharacterized protein	Rv1515c
		39|CORE_REP|Org2_Gene2657#	Possible transcriptional regulatory protein	Rv2258c
		40|CORE_REP|Org59_Gene3667#	poly(A) polymerase PcnA	Rv3907c
		41|CORE_REP|Org82_Gene1896#	Uncharacterized protein	Rv2917
		42|CORE_REP|Org59_Gene3058#	Conserved protein,CPSA-related protein	Rv3267
		43|CORE_REP|Org1_Gene1647#	Long-chain-fatty-acid--AMP ligase FadD28	Rv2941
		45|CORE_REP|Org148_Gene3863#	1-deoxy-D-xylulose-5-phosphate synthase	Rv3379c
		46|CORE_REP|Org137_Gene2624#	Transcription termination factor Rho	Rv1297
		49|CORE_REP|Org8_Gene4056#	Probable transposase for insertion sequence element IS1557	Rv1313c
		50|CORE_REP|Org101_Gene3729#	Alpha-(1->6)-mannopyranosyltransferase	Rv1459c
		51|CORE_REP|Org73_Gene3981#	PE-PGRS family protein PE_PGRS58	Rv3590c
		52|CORE_REP|Org59_Gene823#	GTP 3',8-cyclase 2	Rv0869c
		53|CORE_REP|Org75_Gene2858#	Uncharacterized protein, Possible plsC	Rv2483c
		54|CORE_REP|Org2_Gene3601#	Hypothetical oxidoreductase	Rv3093c
		55|CORE_REP|Org24_Gene2374#	DNA polymerase III subunit gamma/tau	Rv3721c
		56|CORE_REP|Org88_Gene3088#	Redox sensor histidine kinase response regulator DevS	Rv3132c
		57|CORE_REP|Org59_Gene611#	RecBCD enzyme subunit RecD	Rv0629c
		58|CORE_REP|Org70_Gene4023#	Uncharacterized protein	Rv1319c
		59|CORE_REP|Org59_Gene2985#	Probable conserved ATP-binding protein ABC transporter	Rv3197
		60|CORE_REP|Org150_Gene692#	Uncharacterized protein	Rv1006
		61|CORE_REP|Org120_Gene2512#	KsdD-like steroid dehydrogenase	Rv0785
		63|CORE_REP|Org59_Gene1516#	Probable mannosyltransferase	Rv1635c
		64|CORE_REP|Org2_Gene4222#	Probable lpqF,conserved lipoprotein	Rv3593
		67|CORE_REP|Org23_Gene3965#	PE-PGRS family protein PE_PGRS2	Rv0124
		68|CORE_REP|Org59_Gene1821#	Mce-family protein Mce3B	Rv1967
		69|CORE_REP|Org2_Gene4492#	Uncharacterized membrane protein	Rv3835
		70|CORE_REP|Org20_Gene3484#	PPE60	Rv3478
		71|CORE_REP|Org23_Gene3889#	NADH-quinone oxidoreductase subunit N	Rv3158
		72|CORE_REP|Org59_Gene176#	Mce-family protein Mce1D	Rv0172
		73|CORE_REP|Org87_Gene1778#	RNA polymerase sigma factor SigA	Rv2703
		74|CORE_REP|Org119_Gene2064#	Carboxylesterase A	Rv2224c
		75|CORE_REP|Org9_Gene1083#	Anthranilate synthase component 1	Rv1609
		76|CORE_REP|Org90_Gene2789#	Alpha-(1->6)-mannopyranosyltransferase A	Rv2174
		77|CORE_REP|Org33_Gene434#	Mce-family protein Mce2F	Rv0594
		78|CORE_REP|Org11_Gene3577#	Mce-family protein Mce1C	Rv0171
		79|CORE_REP|Org78_Gene1546#	Probable narK1,nitrite extrusion protein	Rv2329c
		80|CORE_REP|Org2_Gene1185#	Bifunctional protein GlmU	Rv1018c
		81|CORE_REP|Org1_Gene4199#	Conserved protein	Rv3698
		82|CORE_REP|Org67_Gene4027#	SL659 acyltransferase papA1	Rv3824c
		83|CORE_REP|Org1_Gene1761#	Bifunctional oligoribonuclease and PAP phosphatase NrnA	Rv2837c
		84|CORE_REP|Org78_Gene3169#	3-[(3aS,4S,7aS)-7a-methyl-1,5-dioxo-octahydro-1H-inden-4-yl]propanoyl:CoA ligase	Rv3561
		85|CORE_REP|Org118_Gene3348#	Putative CoA-transferase subunit beta	Rv3552
		86|CORE_REP|Org118_Gene1678#	ESX-5 secretion system ATPase EccB5	Rv1782
		87|CORE_REP|Org1_Gene1027#	Citrate synthase 1	Rv0896
		88|CORE_REP|Org119_Gene1647#	Probable oxidoreductase	Rv1774
		89|CORE_REP|Org29_Gene3386#	PE4	Rv0160c
		90|CORE_REP|Org144_Gene2091#	Probable sensor histidine kinase pdtaS	Rv3220c
		92|CORE_REP|Org1_Gene2915#	PE-PGRS family protein PE_PGRS33	Rv1818c
		93|CORE_REP|Org85_Gene4018#	Putative diacyglycerol O-acyltransferase	Rv3480c
		94|CORE_REP|Org59_Gene728#	Possible phoR,two component system regulator	Rv0758
		95|CORE_REP|Org58_Gene3922#	Possible oxidoreductase	Rv0063
		96|CORE_REP|Org59_Gene359#	Possible membrane protein oxidoreductase	Rv0369c
		97|CORE_REP|Org66_Gene1864#	Probable mqo, malate:quinone oxidoreductase	Rv2852c
		98|CORE_REP|Org54_Gene2940#	NAD(P)H dehydrogenase (quinone)	Rv3303c
		100|CORE_REP|Org9_Gene171#	Uncharacterized protein	Rv0210
		102|CORE_REP|Org85_Gene2669#	L-asparagine permease 1	Rv2127
		103|CORE_REP|Org103_Gene469#	Conserved protein	Rv0647c
		104|CORE_REP|Org59_Gene1579#	Probable conserved transmembrane protein	Rv1707
		105|CORE_REP|Org62_Gene3304#	Uncharacterized protein	Rv1148c
		106|CORE_REP|Org59_Gene468#	D-inositol 3-phosphate glycosyltransferase	Rv0486
		107|CORE_REP|Org13_Gene2210#	Possible ala-rich dehydrogenase	Rv2997
		108|CORE_REP|Org83_Gene1572#	Uncharacterized protein	Rv2425c
		109|CORE_REP|Org1_Gene3828#	Putative amidase AmiD	Rv3375
		110|CORE_REP|Org67_Gene510#	Probable dehydrogenase	Rv0697
		112|CORE_REP|Org53_Gene949#	Uncharacterized protein	Rv1378c
		113|CORE_REP|Org6_Gene2737#	Uncharacterized protein	Rv3254
		114|CORE_REP|Org28_Gene2952#	3-isopropylmalate dehydratase large subunit	Rv2988c
		115|CORE_REP|Org18_Gene1009#	Peptidoglycan endopeptidase RipA	Rv1477
		116|CORE_REP|Org17_Gene504#	Putative mycofactocin biosynthesis glycosyltransferase MftF	Rv0696
		117|CORE_REP|Org68_Gene2390#	Conserved protein	Rv3719
		118|CORE_REP|Org128_Gene1845#	Probable transposase	Rv2812
		119|CORE_REP|Org59_Gene321#	Putative cytochrome P450 135A1	Rv0327c
		120|CORE_REP|Org59_Gene259#	Uncharacterized protein	Rv0263c
		121|CORE_REP|Org1_Gene2216#	Diglucosylglycerate octanoyltransferase	Rv2418c
		122|CORE_REP|Org64_Gene2827#	Trigger factor	Rv2462c
		123|CORE_REP|Org94_Gene1437#	Phospho-2-dehydro-3-deoxyheptonate aldolase AroG	Rv2178c
		124|CORE_REP|Org22_Gene1243#	Probable lipJ,lignin peroxidase	Rv1900c
		125|CORE_REP|Org87_Gene220#	Mycosin-3,Probable mycP3,membrane-anchored serine protease	Rv0291
		126|CORE_REP|Org67_Gene3996#	Magnesium transporter MgtE	Rv0362
		128|CORE_REP|Org46_Gene4085#	Putative transposase	Rv2885c
		130|CORE_REP|Org118_Gene2607#	Probable pepR,protease/peptidase	Rv2782c
		131|CORE_REP|Org35_Gene3236#	Possible conserved transmembrane protein	Rv0473
		132|CORE_REP|Org69_Gene148#	Mce-family protein Mce1A	Rv0169
		133|CORE_REP|Org59_Gene1971#	Uncharacterized protein	Rv2119
		134|CORE_REP|Org99_Gene1764#	Protoporphyrinogen oxidase	Rv2677c
		135|CORE_REP|Org4_Gene347#	L,D-transpeptidase 5	Rv0483
		136|CORE_REP|Org80_Gene2565#	Lanosterol 14-alpha demethylase	Rv0764c
		137|CORE_REP|Org59_Gene135#	Probable fadE1,acyl-CoA dehydrogenase	Rv0131c
		138|CORE_REP|Org116_Gene928#	ATP synthase subunit b-delta	Rv1307
		139|CORE_REP|Org100_Gene3262#	Probable lipase LipD	Rv1923
		140|CORE_REP|Org20_Gene3646#	Uncharacterized protein	Rv3630
		141|CORE_REP|Org122_Gene3433#	Probable conserved transmembrane protein	Rv0218
		142|CORE_REP|Org96_Gene291#	Conserved 13E12 repeat family protein	Rv0393
		143|CORE_REP|Org1_Gene2272#	GTPase Era	Rv2364c
		144|CORE_REP|Org40_Gene2846#	Uncharacterized protein	Rv2370c
		145|CORE_REP|Org118_Gene2593#	PPE43	Rv2768c
		146|CORE_REP|Org118_Gene2595#	Uncharacterized PPE family protein PPE44	Rv2770c
		148|CORE_REP|Org7_Gene3716#	Conserved protein	Rv3035
		149|CORE_REP|Org118_Gene2287#	Ribokinase	Rv2202c
		150|CORE_REP|Org36_Gene786#	Probable phoH2,phoH-like protein	Rv1095
		151|CORE_REP|Org12_Gene3891#	Uncharacterized PPE family protein PPE38	Rv2352c
		152|CORE_REP|Org2_Gene2223#	Probable nanT,sialic acid-transport integral membrane protein	Rv1902c
		153|CORE_REP|Org20_Gene2410#	Uncharacterized protein	Rv2415c
		154|CORE_REP|Org118_Gene3139#	Possible methyltransferase	Rv3342
		155|CORE_REP|Org40_Gene1460#	Cytochrome bc1 complex Rieske iron-sulfur subunit	Rv2195
		157|CORE_REP|Org78_Gene1074#	L-threonine dehydratase biosynthetic IlvA	Rv1559
		159|CORE_REP|Org59_Gene1576#	Uncharacterized PPE family protein PPE22	Rv1705c
		161|CORE_REP|Org119_Gene1671#	Uncharacterized PPE family protein PPE29	Rv1801
		162|CORE_REP|Org2_Gene2983#	Uncharacterized protein	Rv2542
		163|CORE_REP|Org59_Gene2618#	Uncharacterized protein	Rv2807
		164|CORE_REP|Org59_Gene1167#	Trehalose import ATP-binding protein SugC	Rv1238
		165|CORE_REP|Org59_Gene1373#	Probable cysteine desulfurase	Rv1464
		166|CORE_REP|Org137_Gene875#	Probable multidrug-efflux transporter	Rv1258c
		167|CORE_REP|Org7_Gene3851#	EspE, ESX-1 secretion-associated protein	Rv3864
		168|CORE_REP|Org133_Gene1633#	Uncharacterized MFS-type transporter	Rv2456c
		169|CORE_REP|Org59_Gene822#	Molybdopterin synthase catalytic subunit 2	Rv0866
		171|CORE_REP|Org98_Gene1547#	PE-PGRS family protein PE_PGRS39	Rv2340c
		172|CORE_REP|Org145_Gene3004#	Conserved hypothetical protein	Rv3402c
		173|CORE_REP|Org19_Gene3437#	Phosphoserine phosphatase SerB2	Rv3042c
		174|CORE_REP|Org1_Gene1211#	Uncharacterized protein	Rv1057
		175|CORE_REP|Org59_Gene662#	Putative ferredoxin reductase	Rv0688
		176|CORE_REP|Org69_Gene3571#	Probable fadE17, acyl-CoA dehydrogenase	Rv1934c
		177|CORE_REP|Org81_Gene2951#	Probable transposase	Rv3640c
		178|CORE_REP|Org2_Gene843#	Putative S-adenosyl-L-methionine-dependent methyltransferase	Rv0726c
		179|CORE_REP|Org74_Gene2841#	Putative cystathionine beta-lyase	Rv2294
		180|CORE_REP|Org145_Gene1996#	Conserved ala-, val-rich protein	Rv3212
		181|CORE_REP|Org117_Gene4060#	ESX-1 secretion-associated protein EspA	Rv3616c
		183|CORE_REP|Org59_Gene3300#	Steroid C26-monooxygenase	Rv3518c
		184|CORE_REP|Org19_Gene1581#	Zinc metalloprotease Rip1	Rv2869c
		185|CORE_REP|Org68_Gene851#	Glucose-1-phosphate adenylyltransferase	Rv1213
		186|CORE_REP|Org118_Gene1238#	Decaprenyl-phosphate N-acetylglucosaminephosphotransferase	Rv1302
		187|CORE_REP|Org40_Gene441#	Possible lprL (alternate gene name: mce2E)	Rv0593
		188|CORE_REP|Org56_Gene2664#	Uncharacterized protein	Rv1367c
		189|CORE_REP|Org60_Gene2893#	Putative cytochrome P450 141	Rv3121
		190|CORE_REP|Org69_Gene2725#	Serine/threonine-protein kinase PknL	Rv2176
		193|CORE_REP|Org59_Gene1577#	Uncharacterized PPE family protein PPE23	Rv1706c
		194|CORE_REP|Org149_Gene3340#	Uncharacterized protein	Rv3272
		195|CORE_REP|Org114_Gene940#	Alpha-pyrone synthesis polyketide synthase-like Pks18	Rv1372
		196|CORE_REP|Org93_Gene4068#	5'-3' exonuclease	Rv2090
		198|CORE_REP|Org7_Gene1049#	Putative cytochrome P450 143	Rv1785c
		199|CORE_REP|Org62_Gene1151#	Uncharacterized protein	Rv1697
		200|CORE_REP|Org59_Gene1665#	ESX-5 secretion-associated protein EspG5	Rv1794
		201|CORE_REP|Org121_Gene3954#	Uncharacterized protein	Rv0272c
		202|CORE_REP|Org20_Gene3603#	DNA integrity scanning protein DisA	Rv3586
		203|CORE_REP|Org59_Gene827#	Uncharacterized protein	Rv0874c
		205|CORE_REP|Org20_Gene1241#	Alpha-maltose-1-phosphate synthase	Rv1212c
		206|CORE_REP|Org20_Gene1915#	Probable conserved lipoprotein	Rv1922
		207|CORE_REP|Org140_Gene3432#	GDP-mannose-dependent alpha-(1-6)-phosphatidylinositol monomannoside mannosyltransferase	Rv2188c
		208|CORE_REP|Org71_Gene3018#	DNA replication and repair protein RecF	Rv0003
		209|CORE_REP|Org59_Gene2935#	Uncharacterized PPE family protein PPE51	Rv3136
		210|CORE_REP|Org1_Gene2839#	Uncharacterized protein	Rv1887
		211|CORE_REP|Org59_Gene1179#	Probable Acyltransferase	Rv1254
		212|CORE_REP|Org59_Gene3118#	Probable nagA,N-acetylglucosamine-6-phosphate deacetylase	Rv3332
		213|CORE_REP|Org7_Gene2676#	Uncharacterized protein	Rv3707c
		214|CORE_REP|Org118_Gene1514#	Imidazole glycerol phosphate synthase subunit HisF	Rv1605
		215|CORE_REP|Org78_Gene1937#	Phthiodiolone/phenolphthiodiolone dimycocerosates ketoreductase	Rv2951c
		216|CORE_REP|Org60_Gene4003#	Probable hisC1,histidinol-phosphate aminotransferase	Rv1600
		217|CORE_REP|Org28_Gene1462#	Aminomethyltransferase	Rv2211c
		218|CORE_REP|Org59_Gene1712#	Possible blaR,sensor-transducer protein	Rv1845c
		219|CORE_REP|Org110_Gene2466#	Conserved protein	Rv3796
		220|CORE_REP|Org118_Gene1360#	Uncharacterized protein	Rv1428c
		221|CORE_REP|Org1_Gene916#	Conserved protein	Rv0799c
		223|CORE_REP|Org2_Gene4088#	Carboxylesterase LipF	Rv3487c
		224|CORE_REP|Org4_Gene3976#	Possible lipoprotein	Rv1899c
		225|CORE_REP|Org100_Gene2093#	Putative isochorismate synthase MenF	Rv3215
		226|CORE_REP|Org59_Gene452#	Cyclopropane mycolic acid synthase 3	Rv0470c
		227|CORE_REP|Org82_Gene2562#	Phosphate-binding protein PstS 2	Rv0932c
		228|CORE_REP|Org67_Gene3069#	Possible lprO,lipoprotein	Rv0179c
		229|CORE_REP|Org40_Gene2908#	Uncharacterized protein	Rv2670c
		230|CORE_REP|Org119_Gene3399#	Probable lyase	Rv3684
		231|CORE_REP|Org5_Gene3476#	Inositol-3-phosphate synthase	Rv0046c
		233|CORE_REP|Org79_Gene870#	Magnesium transport protein CorA	Rv1239c
		234|CORE_REP|Org59_Gene2359#	3-dehydroquinate synthase	Rv2538c
		235|CORE_REP|Org20_Gene868#	Probable dehydrogenase	Rv0843
		236|CORE_REP|Org2_Gene1866#	Biotin synthase	Rv1589
		237|CORE_REP|Org118_Gene2028#	Phospho-N-acetylmuramoyl-pentapeptide-transferase	Rv2156c
		238|CORE_REP|Org3_Gene1855#	Probable ugpC,Sn-glycerol-3-phosphate transport ATP-binding protein	Rv2832c
		239|CORE_REP|Org1_Gene945#	Uncharacterized protein	Rv0826
		240|CORE_REP|Org1_Gene3523#	Conserved protein	Rv3127
		241|CORE_REP|Org24_Gene2464#	Conserved protein	Rv0502
		243|CORE_REP|Org29_Gene1580#	Probable subI,sulfate-binding lipoprotein	Rv2400c
		244|CORE_REP|Org119_Gene2378#	Uncharacterized protein	Rv2571c
		245|CORE_REP|Org118_Gene2226#	PhoH-like protein	Rv2368c
		246|CORE_REP|Org59_Gene801#	Uncharacterized protein	Rv0839
		247|CORE_REP|Org2_Gene2691#	Uncharacterized oxidoreductase	Rv2298
		248|CORE_REP|Org96_Gene1131#	Alpha-pyrone synthesis polyketide synthase-like Pks11	Rv1665
		249|CORE_REP|Org2_Gene3633#	Transcriptional regulatory protein MoaR1	Rv3124
		250|CORE_REP|Org59_Gene3530#	Putative S-adenosyl-L-methionine-dependent methyltransferase	Rv3767c
		251|CORE_REP|Org59_Gene2324#	Citrate lyase subunit beta-like protein	Rv2498c
		253|CORE_REP|Org33_Gene2262#	DNA-directed RNA polymerase subunit alpha	Rv3457c
		254|CORE_REP|Org61_Gene43#	Probable parA,chromosome partitioning protein	Rv3918c
		255|CORE_REP|Org88_Gene1048#	Probable methyltransferase	Rv1523
		256|CORE_REP|Org119_Gene3555#	Probable conserved transmembrane protein	Rv3848
		257|CORE_REP|Org59_Gene1012#	Possible enoyl-CoA hydratase EchA9	Rv1071c
		258|CORE_REP|Org108_Gene1099#	Probable cydB,cytochrome D ubiquinol oxidase subunit II	Rv1622c
		259|CORE_REP|Org139_Gene3112#	Mce-family protein Mce1B	Rv0170
		260|CORE_REP|Org119_Gene1356#	Possible unidentified antibiotic-transport integral membrane protein	Rv1456c
		261|CORE_REP|Org20_Gene3700#	Conserved protein	Rv3683
		263|CORE_REP|Org83_Gene269#	Fructose-bisphosphate aldolase	Rv0363c
		264|CORE_REP|Org107_Gene3207#	tRNA N6-adenosine threonylcarbamoyltransferase	Rv3419c
		265|CORE_REP|Org124_Gene42#	Probable chromosome-partitioning protein ParB	Rv3917c
		266|CORE_REP|Org1_Gene568#	Exopolyphosphatase 1	Rv0496
		267|CORE_REP|Org7_Gene2812#	Conserved protein	Rv3207c
		268|CORE_REP|Org103_Gene3292#	Uncharacterized protein	Rv2715
		269|CORE_REP|Org149_Gene1664#	Uncharacterized protein	Rv2568c
		270|CORE_REP|Org59_Gene3446#	Putative ATPase	Rv3679
		271|CORE_REP|Org14_Gene116#	Diacylglycerol acyltransferase/mycolyltransferase Ag85C	Rv0129c
		272|CORE_REP|Org36_Gene2044#	HTH-type transcriptional regulator VirS	Rv3082c
		273|CORE_REP|Org59_Gene787#	Putative acyl-[acyl-carrier-protein] desaturase DesA1	Rv0824c
		274|CORE_REP|Org2_Gene3234#	Possible transcriptional regulatory protein (Probably Lrp/AsnC-family)	Rv2779c
		275|CORE_REP|Org59_Gene742#	Uncharacterized protein	Rv0776c
		276|CORE_REP|Org142_Gene2431#	Probable conserved membrane protein	Rv3802c
		277|CORE_REP|Org119_Gene1717#	Possible oxidoreductase	Rv1855c
		278|CORE_REP|Org38_Gene412#	Probable polyprenyl-diphosphate synthase GrcC1	Rv0562
		279|CORE_REP|Org112_Gene394#	3-oxoacyl-[acyl-carrier-protein] synthase 3	Rv0533c
		280|CORE_REP|Org59_Gene1209#	Probable cysD,sulfate adenylyltransferase subunit 2	Rv1285
		281|CORE_REP|Org119_Gene2767#	Probable lppY,conserved lipoprotein	Rv2999
		282|CORE_REP|Org59_Gene1558#	Possible moeX,Molybdopterin biosynthesis protein	Rv1681
		283|CORE_REP|Org59_Gene2384#	Probable glnQ,glutamine-transport ATP-binding protein	Rv2564
		284|CORE_REP|Org18_Gene2243#	dTDP-glucose 4,6-dehydratase	Rv3464
		285|CORE_REP|Org146_Gene224#	ESX-3 secretion system protein EccE3	Rv0292
		286|CORE_REP|Org59_Gene3072#	Probable sseA,thiosulfate sulfurtransferase	Rv3283
		287|CORE_REP|Org59_Gene3520#	Prephenate dehydrogenase	Rv3754
		289|CORE_REP|Org57_Gene3234#	Probable proline dehydrogenase	Rv1188
		290|CORE_REP|Org30_Gene261#	Probable conserved membrane protein	Rv0347
		292|CORE_REP|Org59_Gene1366#	Possible unidentified antibiotic-transport integral membrane protein	Rv1457c
		293|CORE_REP|Org107_Gene3555#	Phosphotriesterase homology protein	Rv0230c
		294|CORE_REP|Org16_Gene407#	O-succinylbenzoate synthase	Rv0553
		296|CORE_REP|Org111_Gene2650#	Glycolipid sulfotransferase	Rv1373
		297|CORE_REP|Org1_Gene1170#	Nucleoside triphosphate pyrophosphohydrolase	Rv1021
		298|CORE_REP|Org44_Gene896#	Probable oppB,oligopeptide-transport integral membrane protein	Rv1283c
		299|CORE_REP|Org28_Gene921#	Release factor glutamine methyltransferase	Rv1300
		300|CORE_REP|Org82_Gene638#	Putative S-adenosyl-L-methionine-dependent methyltransferase	Rv0893c
		301|CORE_REP|Org59_Gene1525#	PE17	Rv1646
		302|CORE_REP|Org118_Gene1551#	Probable transmembrane protein	Rv1648
		303|CORE_REP|Org88_Gene387#	Possible ccsA,cytochrome C-type biogenesis protein	Rv0529
		304|CORE_REP|Org87_Gene3414#	Conserved ala-,leu-rich protein	Rv2714
		305|CORE_REP|Org89_Gene3641#	Conserved transmembrane protein	Rv2037c
		306|CORE_REP|Org65_Gene2020#	Ribonucleoside-diphosphate reductase subunit beta nrdF2	Rv3048c
		307|CORE_REP|Org59_Gene2714#	Penicillin-binding protein DacB2	Rv2911
		308|CORE_REP|Org59_Gene3345#	Arylamine N-acetyltransferase	Rv3566c
		309|CORE_REP|Org28_Gene3918#	Uncharacterized protein	Rv2077c
		310|CORE_REP|Org95_Gene3181#	Possible tRNA/rRNA methyltransferase	Rv3579c
		311|CORE_REP|Org118_Gene1438#	GDP-L-fucose synthase	Rv1512
		312|CORE_REP|Org59_Gene3549#	Probable rfbD,polysaccharide-transport integral membrane protein	Rv3783
		313|CORE_REP|Org82_Gene2724#	Probable D-amino-acid oxidase	Rv1905c
		315|CORE_REP|Org128_Gene2716#	Uncharacterized protein	Rv1708
		316|CORE_REP|Org49_Gene727#	Ribosomal RNA small subunit methyltransferase A	Rv1010
		317|CORE_REP|Org59_Gene91#	Possible formate hydrogenlyase HycD	Rv0084
		318|CORE_REP|Org7_Gene3486#	34 kDa antigenic protein homolog	Rv0954
		319|CORE_REP|Org70_Gene916#	Homoserine kinase	Rv1296
		320|CORE_REP|Org119_Gene1901#	Conserved protein	Rv2042c
		321|CORE_REP|Org59_Gene2995#	Conserved protein	Rv3205c
		322|CORE_REP|Org114_Gene3134#	Probable short-chain dehydrogenase/reductase	Rv3485c
		324|CORE_REP|Org2_Gene2504#	Uncharacterized protein	Rv2125
		325|CORE_REP|Org59_Gene286#	ESX-3 secretion-associated protein EspG3	Rv0289
		326|CORE_REP|Org2_Gene2568#	Probable conserved integral membrane protein	Rv2180c
		329|CORE_REP|Org2_Gene1470#	Probable lipoprotein LpqZ	Rv1244
		330|CORE_REP|Org12_Gene3383#	Formyltetrahydrofolate deformylase	Rv2964
		331|CORE_REP|Org93_Gene3373#	Proline-rich 28 kDa antigen	Rv0040c
		332|CORE_REP|Org119_Gene1433#	Uncharacterized RNA pseudouridine synthase	Rv1540
		333|CORE_REP|Org142_Gene1372#	Sec-independent protein translocase protein TatC	Rv2093c
		334|CORE_REP|Org124_Gene2030#	Possible conserved transmembrane protein	Rv3104c
		335|CORE_REP|Org40_Gene3344#	Possible amidotransferase	Rv2859c
		336|CORE_REP|Org113_Gene2614#	Protoheme IX farnesyltransferase	Rv1451
		337|CORE_REP|Org78_Gene2025#	Conserved protein	Rv3075c
		338|CORE_REP|Org42_Gene1382#	Beta-lactamase	Rv2068c
		339|CORE_REP|Org30_Gene950#	Uncharacterized protein	Rv1357c
		340|CORE_REP|Org118_Gene2558#	Probable conserved integral membrane ala-, val-, leu-rich protein	Rv2729c
		341|CORE_REP|Org1_Gene3267#	Uncharacterized protein	Rv1482c
		342|CORE_REP|Org48_Gene207#	Uncharacterized protein	Rv0276
		343|CORE_REP|Org46_Gene713#	GalU,UTP--glucose-1-phosphate uridylyltransferase	Rv0993
		344|CORE_REP|Org1_Gene4070#	Uncharacterized protein	Rv3577
		345|CORE_REP|Org2_Gene1897#	tesB1	Rv1618
		346|CORE_REP|Org13_Gene986#	ATP synthase gamma chain	Rv1309
		348|CORE_REP|Org28_Gene47#	Uncharacterized protein	Rv0007
		349|CORE_REP|Org98_Gene3124#	dTDP-4-dehydrorhamnose reductase	Rv3266c
		350|CORE_REP|Org118_Gene3334#	Acetaldehyde dehydrogenase hsaG	Rv3535c
		351|CORE_REP|Org23_Gene3838#	Uncharacterized protein	Rv0953c
		352|CORE_REP|Org61_Gene557#	Possible conserved exported protein	Rv0774c
		353|CORE_REP|Org119_Gene3514#	Decaprenyl-phosphate phosphoribosyltransferase	Rv3806c
		354|CORE_REP|Org6_Gene2975#	Possible esterase LipW	Rv0217c
		355|CORE_REP|Org65_Gene284#	Uncharacterized protein	Rv0381c
		356|CORE_REP|Org68_Gene2612#	Nucleotide-binding protein	Rv1421
		357|CORE_REP|Org149_Gene3036#	Hydroxymycolate synthase MmaA4	Rv0642c
		358|CORE_REP|Org4_Gene3919#	PurC,phosphoribosylaminoimidazole- succinocarboxamide synthase	Rv0780
		359|CORE_REP|Org25_Gene1706#	Haloalkane dehalogenase 3	Rv2579
		360|CORE_REP|Org13_Gene2235#	Putative acetyltransferase	Rv3034c
		361|CORE_REP|Org1_Gene3943#	Possible bpoA, peroxidase (non-haem peroxidase)	Rv3473c
		362|CORE_REP|Org59_Gene737#	Uncharacterized oxidoreductase	Rv0770
		363|CORE_REP|Org59_Gene3481#	Uncharacterized protein	Rv3714c
		364|CORE_REP|Org45_Gene1752#	Universal stress protein TB31.7	Rv2623
		365|CORE_REP|Org118_Gene851#	Uncharacterized protein Rv0891c	Rv0891c
		366|CORE_REP|Org89_Gene2902#	S-adenosyl-L-methionine-dependent methyltransferase	Rv2751
		368|CORE_REP|Org124_Gene2503#	Uncharacterized protein	Rv0495c
		369|CORE_REP|Org73_Gene2215#	Diterpene synthase	Rv3378c
		370|CORE_REP|Org59_Gene2146#	Probable uspB,sugar-transport integral membrane protein	Rv2317
		371|CORE_REP|Org119_Gene530#	Hypothetical unknown integral membrane protein	Rv0588
		372|CORE_REP|Org61_Gene1995#	Uncharacterized protein	Rv3090
		373|CORE_REP|Org58_Gene2846#	Uncharacterized protein	Rv2886c
		374|CORE_REP|Org119_Gene587#	Mycolic acid methyltransferase MmaA1	Rv0645c
		375|CORE_REP|Org40_Gene3937#	Mycothiol S-conjugate amidase	Rv1082
		376|CORE_REP|Org149_Gene1860#	Signal peptidase I	Rv2903c
		378|CORE_REP|Org132_Gene771#	Probable membrane Gly-, Pro-rich protein	Rv1097c
		379|CORE_REP|Org118_Gene1714#	UPF0749 protein	Rv1825
		380|CORE_REP|Org119_Gene384#	Probable exodeoxyribonuclease III protein XthA	Rv0427c
		381|CORE_REP|Org83_Gene888#	Probable oppC, oligopeptide-transport integral membrane protein	Rv1282c
		382|CORE_REP|Org71_Gene4048#	Putative 2-dehydropantoate 2-reductase	Rv2573
		383|CORE_REP|Org66_Gene2320#	hsaD	Rv3569c
		385|CORE_REP|Org72_Gene3626#	Probable uspA,sugar-transport integral membrane protein	Rv2316
		386|CORE_REP|Org106_Gene1910#	Formamidopyrimidine-DNA glycosylase 1	Rv2924c
		387|CORE_REP|Org28_Gene1920#	Doxorubicin resistance ABC transporter permease protein DrrB	Rv2937
		388|CORE_REP|Org118_Gene328#	Glucose-1-phosphate thymidylyltransferase	Rv0334
		389|CORE_REP|Org119_Gene805#	Possible rRNA methyltransferase	Rv0881
		390|CORE_REP|Org91_Gene3276#	Probable membrane protein	Rv1920
		391|CORE_REP|Org13_Gene1951#	AP-4-A phosphorylase	Rv2613c
		392|CORE_REP|Org59_Gene3031#	Probable conserved integral membrane protein	Rv3238c
		394|CORE_REP|Org81_Gene2587#	Conserved protein	Rv1118c
		395|CORE_REP|Org47_Gene1968#	Uncharacterized protein	Rv2990c
		396|CORE_REP|Org59_Gene884#	Uncharacterized oxidoreductase	Rv0945
		397|CORE_REP|Org105_Gene2694#	Nicotinate-nucleotide pyrophosphorylase	Rv1596
		398|CORE_REP|Org77_Gene1327#	Uncharacterized protein	Rv2003c
		399|CORE_REP|Org145_Gene2164#	Conserved protein	Rv3463
		400|CORE_REP|Org120_Gene2737#	Probable sseB,thiosulfate sulfurtransferase	Rv2291
		401|CORE_REP|Org20_Gene2760#	PE27	Rv2769c
		402|CORE_REP|Org1_Gene555#	Probable short-chain oxidoreductase	Rv0484c
		403|CORE_REP|Org25_Gene11#	ESX-1 secretion-associated protein EspG1	Rv3866
		404|CORE_REP|Org144_Gene3035#	Uncharacterized protein	Rv0093c
		405|CORE_REP|Org119_Gene3336#	Dihydropteroate synthase folP1	Rv3608c
		407|CORE_REP|Org118_Gene3620#	Uncharacterized protein	Rv3839
		408|CORE_REP|Org19_Gene1144#	Probable sugar-transport integral membrane protein	Rv2039c
		409|CORE_REP|Org14_Gene1333#	Uncharacterized protein	Rv2033c
		410|CORE_REP|Org133_Gene2124#	Uncharacterized protein	Rv3243c
		411|CORE_REP|Org57_Gene348#	Possible amidohydrolase	Rv0480c
		412|CORE_REP|Org45_Gene3983#	Ribonuclease Z	Rv2407
		414|CORE_REP|Org20_Gene421#	Thiamine-phosphate synthase	Rv0414c
		415|CORE_REP|Org119_Gene237#	Probable succinate dehydrogenase	Rv0249c
		416|CORE_REP|Org32_Gene1973#	Uncharacterized protein	Rv3005c
		418|CORE_REP|Org2_Gene1462#	Trehalose transport system permease protein SugB	Rv1237
		419|CORE_REP|Org139_Gene3998#	Segregation and condensation protein A	Rv1709
		420|CORE_REP|Org13_Gene801#	Probable conserved transmembrane protein	Rv1072
		421|CORE_REP|Org20_Gene1553#	Probable transcriptional regulator,	Rv1534
		422|CORE_REP|Org56_Gene1256#	Probable short-chain dehydrogenase/reductase	Rv1882c
		423|CORE_REP|Org2_Gene2985#	Putative lipoprotein LppA	Rv2543
		424|CORE_REP|Org20_Gene726#	30S ribosomal protein S3	Rv0707
		425|CORE_REP|Org20_Gene430#	Hydroxymethylpyrimidine/phosphomethylpyrimidine kinase	Rv0422c
		426|CORE_REP|Org127_Gene1903#	Probable doxorubicin resistance ABC transporter permease protein DrrC	Rv2938
		427|CORE_REP|Org119_Gene1497#	Indole-3-glycerol phosphate synthase	Rv1611
		428|CORE_REP|Org145_Gene1767#	Probable ugpE,Sn-glycerol-3-phosphate transport integral membrane protein	Rv2834c
		429|CORE_REP|Org37_Gene2584#	Probable short-chain dehydrogenase/reductase	Rv0851c
		430|CORE_REP|Org11_Gene710#	Putative acyl-[acyl-carrier-protein] desaturase DesA2	Rv1094
		431|CORE_REP|Org61_Gene1948#	Probable S-adenosylmethionine-dependent methyltransferase	Rv3030
		432|CORE_REP|Org20_Gene2745#	Flavin-dependent thymidylate synthase	Rv2754c
		433|CORE_REP|Org59_Gene1728#	Probable conserved integral membrane protein	Rv1863c
		434|CORE_REP|Org141_Gene2460#	Conserved protein	Rv3813c
		435|CORE_REP|Org92_Gene2680#	Uncharacterized protein	Rv1501
		436|CORE_REP|Org34_Gene841#	Conserved protein	Rv1339
		437|CORE_REP|Org32_Gene1810#	Uncharacterized oxidoreductase	Rv2750
		438|CORE_REP|Org28_Gene1579#	Probable cysW,sulfate-transport integral membrane protein	Rv2398c
		439|CORE_REP|Org75_Gene2351#	Type III pantothenate kinase coaX	Rv3600c
		440|CORE_REP|Org55_Gene992#	Probable L,D-transpeptidase 3	Rv1433
		441|CORE_REP|Org59_Gene1492#	Probable inositol 1-monophosphatase ImpA	Rv1604
		442|CORE_REP|Org59_Gene2732#	Probable tesA,thioesterase	Rv2928
		443|CORE_REP|Org5_Gene583#	Probable conserved exported protein	Rv0817c
		444|CORE_REP|Org136_Gene1795#	35 kDa protein	Rv2744c
		445|CORE_REP|Org91_Gene3520#	Probable transcriptional regulatory protein	Rv1460
		446|CORE_REP|Org114_Gene798#	Probable enoyl-CoA hydratase EchA10	Rv1142c
		447|CORE_REP|Org119_Gene1362#	Probable conserved ATP-binding protein ABC transporter	Rv1463
		448|CORE_REP|Org47_Gene225#	Trehalose 2-sulfotransferase	Rv0295c
		449|CORE_REP|Org59_Gene2743#	Possible transposase	Rv3638
		450|CORE_REP|Org69_Gene3393#	Possible soj/parA-related protein	Rv3213c
		451|CORE_REP|Org142_Gene3020#	Possible birA,bifunctional protein	Rv3279c
		452|CORE_REP|Org103_Gene3499#	Unknown protein	Rv2240c
		453|CORE_REP|Org51_Gene430#	rbE2A,hypothetical unknown integral membrane protein	Rv0587
		454|CORE_REP|Org69_Gene1556#	DNA repair protein RecO	Rv2362c
		455|CORE_REP|Org75_Gene506#	Probable membrane protein	Rv0686
		456|CORE_REP|Org118_Gene1241#	ATP synthase subunit a	Rv1304
		457|CORE_REP|Org1_Gene4344#	Sulfolipid-1 exporter Sap	Rv3821
		458|CORE_REP|Org104_Gene1889#	Ribonuclease HII	Rv2902c
		459|CORE_REP|Org9_Gene2357#	Possible hydrolase	Rv3677c
		460|CORE_REP|Org125_Gene338#	Conserved protein	Rv0466
		461|CORE_REP|Org59_Gene2621#	Uncharacterized protein	Rv2811
		462|CORE_REP|Org7_Gene3616#	Glycerophosphoryl diester phosphodiesterase GlpQ	Rv0317c
		463|CORE_REP|Org104_Gene167#	tRNA (guanine-N(7)-)-methyltransferase	Rv0208c
		464|CORE_REP|Org36_Gene3699#	Probable cutinase cut3	Rv3451
		465|CORE_REP|Org142_Gene639#	Uncharacterized protein	Rv0877
		466|CORE_REP|Org142_Gene1047#	Uncharacterized glycosyltransferase	Rv1514c
		467|CORE_REP|Org25_Gene255#	Conserved protein	Rv0332
		468|CORE_REP|Org99_Gene2472#	Possible acyltransferase	Rv3814c
		469|CORE_REP|Org54_Gene1219#	Putative diacylated glycolipid transporter LprF	Rv1368
		471|CORE_REP|Org59_Gene2937#	Histidinol-phosphatase	Rv3137
		473|CORE_REP|Org20_Gene2219#	Adenosylcobinamide-GDP ribazoletransferase	Rv2208
		474|CORE_REP|Org135_Gene2254#	Probable conserved membrane protein	Rv3482c
		475|CORE_REP|Org118_Gene317#	dCTP deaminase	Rv0321
		476|CORE_REP|Org44_Gene2475#	Possible acyltransferase	Rv3816c
		477|CORE_REP|Org62_Gene2295#	Probable short-chain dehydrogenase/reductase	Rv3549c
		478|CORE_REP|Org148_Gene939#	Ribonuclease PH	Rv1340
		479|CORE_REP|Org127_Gene2951#	Probable conserved transmembrane protein	Rv0128
		480|CORE_REP|Org77_Gene1755#	Possible ribD (alternate gene name: ribG)	Rv2671
		481|CORE_REP|Org119_Gene856#	Uncharacterized protein	Rv0941c
		482|CORE_REP|Org31_Gene855#	ECF RNA polymerase sigma factor SigE	Rv1221
		483|CORE_REP|Org22_Gene721#	TrcR,two-component regulatory protein	Rv1033c
		484|CORE_REP|Org38_Gene3787#	Uncharacterized protein	Rv1498c
		485|CORE_REP|Org102_Gene3785#	Possible conserved membrane or exported protein	Rv2969c
		486|CORE_REP|Org59_Gene956#	50S ribosomal protein L25	Rv1015c
		488|CORE_REP|Org80_Gene3146#	Endonuclease 8 2	Rv3297
		489|CORE_REP|Org35_Gene2559#	Probable conserved ATP-binding protein	Rv1687c
		490|CORE_REP|Org6_Gene2931#	ECF RNA polymerase sigma factor SigH	Rv3223c
		491|CORE_REP|Org40_Gene3637#	Conserved hypothetical transmembrane protein	Rv1517
		492|CORE_REP|Org107_Gene2468#	Decaprenylphosphoryl-2-keto-beta-D-erythro-pentose reductase	Rv3791
		493|CORE_REP|Org59_Gene1729#	Conserved protein	Rv1864c
		494|CORE_REP|Org66_Gene975#	Uncharacterized protein	Rv1424c
		495|CORE_REP|Org121_Gene1741#	Fluoroquinolones export permease protein	Rv2686c
		496|CORE_REP|Org33_Gene304#	Thiazole synthase thiG	Rv0417
		497|CORE_REP|Org112_Gene1036#	Conserved membrane protein	Rv1491c
		498|CORE_REP|Org146_Gene2635#	Uncharacterized protein	Rv1597
		499|CORE_REP|Org92_Gene714#	Uncharacterized protein	Rv0999
		500|CORE_REP|Org125_Gene1892#	Probable transcriptional regulatory protein	Rv2884
		501|CORE_REP|Org20_Gene2115#	Proteasome subunit alpha	Rv2109c
		502|CORE_REP|Org111_Gene1716#	Probable transcriptional regulatory protein	Rv2603c
		503|CORE_REP|Org135_Gene3644#	Precorrin-4 C(11)-methyltransferase	Rv2071c
		504|CORE_REP|Org148_Gene3144#	Uncharacterized protein	Rv2001
		505|CORE_REP|Org101_Gene955#	Uncharacterized protein	Rv1359
		506|CORE_REP|Org59_Gene319#	Possible transcriptional regulatory protein (Possibly ArsR-family);	Rv0324
		507|CORE_REP|Org20_Gene2401#	Conserved protein	Rv2405
		508|CORE_REP|Org13_Gene3073#	Probable transcriptional regulator	Rv1773c
		509|CORE_REP|Org119_Gene2031#	Probable 1-acylglycerol-3-phosphate O-acyltransferase	Rv2182c
		510|CORE_REP|Org122_Gene995#	6-phosphogluconolactonase	Rv1445c
		511|CORE_REP|Org131_Gene199#	Uncharacterized protein	Rv0259c
		512|CORE_REP|Org1_Gene1397#	Putative O-methyltransferase	Rv1220c
		513|CORE_REP|Org59_Gene543#	Uncharacterized protein	Rv0560c
		514|CORE_REP|Org119_Gene2715#	Putative phthiocerol dimycocerosate transporter LppX	Rv2945c
		515|CORE_REP|Org39_Gene251#	Uncharacterized protein	Rv0330c
		516|CORE_REP|Org51_Gene823#	Uncharacterized protein	Rv1164
		517|CORE_REP|Org136_Gene1811#	Probable ala-rich hydrolase	Rv2765
		518|CORE_REP|Org91_Gene1477#	Conserved protein	Rv2229c
		519|CORE_REP|Org92_Gene1926#	Uncharacterized protein	Rv2927c
		520|CORE_REP|Org75_Gene2388#	Endonuclease III	Rv3674c
		521|CORE_REP|Org22_Gene653#	Conserved protein	Rv0925c
		522|CORE_REP|Org19_Gene3763#	Uncharacterized protein	Rv2286c
		523|CORE_REP|Org112_Gene3043#	Probable transcriptional regulator, GntR family	Rv0043c
		524|CORE_REP|Org59_Gene138#	Possible transcriptional regulator	Rv0135c
		525|CORE_REP|Org46_Gene3286#	Probable lpqU conserved lipoprotein	Rv1022
		526|CORE_REP|Org47_Gene1050#	Conserved protein	Rv1513
		527|CORE_REP|Org83_Gene3136#	Uncharacterized PPE family protein PPE36	Rv2108
		528|CORE_REP|Org147_Gene1183#	Uncharacterized protein	Rv1748
		529|CORE_REP|Org6_Gene2988#	Uncharacterized protein	Rv0448c
		530|CORE_REP|Org128_Gene555#	Uncharacterized protein	Rv0756c
		531|CORE_REP|Org22_Gene2685#	Cell division protein SepF	Rv2147c
		532|CORE_REP|Org118_Gene1274#	Uncharacterized protein	Rv1337
		533|CORE_REP|Org132_Gene1903#	Ribonuclease 3	Rv2925c
		534|CORE_REP|Org20_Gene445#	Superoxide dismutase [Cu-Zn]	Rv0432
		535|CORE_REP|Org59_Gene2298#	Uncharacterized protein	Rv2469c
		536|CORE_REP|Org129_Gene1526#	Uncharacterized protein	Rv2308
		537|CORE_REP|Org21_Gene1617#	Possible pro-,ala-rich membrane protein	Rv2473
		538|CORE_REP|Org1_Gene3733#	Uracil phosphoribosyltransferase	Rv3309c
		539|CORE_REP|Org145_Gene3027#	Possible lppH,conserved lipoprotein	Rv3576
		540|CORE_REP|Org117_Gene1922#	Possible conserved membrane or exported protein	Rv2972c
		541|CORE_REP|Org19_Gene382#	Possible glyoxalase II	Rv0634c
		542|CORE_REP|Org16_Gene1743#	Fluoroquinolones export permease protein	Rv2687c
		543|CORE_REP|Org119_Gene2820#	Possible transcriptional regulatory protein	Rv3055
		544|CORE_REP|Org20_Gene529#	Possible conserved transmembrane protein	Rv0513
		545|CORE_REP|Org119_Gene3384#	Possible protease	Rv3668c
		546|CORE_REP|Org146_Gene2041#	NADH-quinone oxidoreductase subunit C	Rv3147
		547|CORE_REP|Org28_Gene2905#	LexA repressor	Rv2720
		548|CORE_REP|Org137_Gene2206#	Probable lpqD, a conserved lipoprotein	Rv3390
		549|CORE_REP|Org128_Gene1468#	Uncharacterized protein	Rv2206
		550|CORE_REP|Org107_Gene1699#	Conserved protein	Rv2558
		551|CORE_REP|Org2_Gene911#	Uncharacterized protein	Rv0784
		552|CORE_REP|Org1_Gene3852#	Probable membrane protein	Rv3395A
		553|CORE_REP|Org1_Gene4082#	Carbonic anhydrase 2	Rv3588c
		554|CORE_REP|Org40_Gene475#	50S ribosomal protein L1	Rv0641
		555|CORE_REP|Org59_Gene769#	Putative succinyl-CoA transferase	Rv0802c
		556|CORE_REP|Org19_Gene2602#	Probable conserved Mce-associated membrane protein	Rv0175
		557|CORE_REP|Org20_Gene2537#	Shikimate kinase aroK	Rv2539c
		558|CORE_REP|Org24_Gene2187#	dTDP-4-amino-4,6-dideoxyglucose formyltransferase	Rv3404c
		559|CORE_REP|Org44_Gene1136#	Uncharacterized protein	Rv1676
		560|CORE_REP|Org118_Gene1703#	Possible mgtC,magnesium (Mg2+) transport P-type ATPase C	Rv1811
		561|CORE_REP|Org59_Gene1734#	Uncharacterized protein	Rv1874
		562|CORE_REP|Org3_Gene1957#	Probable transcriptional regulator (ala-rich protein)	Rv2989
		563|CORE_REP|Org14_Gene2362#	Gamma-glutamyl-hercynylcysteine sulfoxide hydrolase	Rv3702c
		564|CORE_REP|Org20_Gene678#	Possible transcriptional regulatory protein (Probably TetR-family);	Rv0653c
		565|CORE_REP|Org133_Gene3777#	Uncharacterized PPE family protein PPE58	Rv3426
		567|CORE_REP|Org59_Gene161#	Probable transcriptional regulatory protein	Rv0158
		568|CORE_REP|Org54_Gene2857#	Conserved protein	Rv3210c
		569|CORE_REP|Org30_Gene1769#	Conserved protein	Rv2676c
		570|CORE_REP|Org59_Gene613#	echA3	Rv0632c
		571|CORE_REP|Org96_Gene319#	Phosphatidylserine decarboxylase proenzyme	Rv0437c
		572|CORE_REP|Org19_Gene1227#	Uncharacterized protein	Rv2203
		574|CORE_REP|Org31_Gene75#	Uncharacterized protein	Rv0059
		575|CORE_REP|Org125_Gene1079#	Possible Inv protein	Rv1566c
		576|CORE_REP|Org56_Gene158#	Possible conserved transmembrane protein	Rv0200
		577|CORE_REP|Org18_Gene1295#	Immunogenic protein MPT64	Rv1980c
		578|CORE_REP|Org15_Gene972#	Putative lipoprotein LprH	Rv1418
		579|CORE_REP|Org147_Gene3012#	mtrA	Rv3246c
		580|CORE_REP|Org7_Gene631#	Possible conserved membrane protein	Rv1024
		581|CORE_REP|Org108_Gene432#	lpqN	Rv0583c
		582|CORE_REP|Org119_Gene1217#	nucS	Rv1321
		583|CORE_REP|Org59_Gene3442#	CRP-like cAMP-activated global transcriptional regulator	Rv3676
		584|CORE_REP|Org59_Gene2969#	Ribonuclease VapC49	Rv3180c
		585|CORE_REP|Org16_Gene1961#	TB22.2	Rv3036c
		586|CORE_REP|Org33_Gene1438#	Protein LppM	Rv2171
		587|CORE_REP|Org133_Gene366#	Sensory transduction protein regX3	Rv0491
		588|CORE_REP|Org59_Gene1159#	Probable lipoprotein LpqX	Rv1228
		589|CORE_REP|Org2_Gene805#	Putative mycofactocin biosynthesis transcriptional regulator MftR	Rv0691c
		590|CORE_REP|Org102_Gene2503#	Putative lipoprotein LpqT	Rv1016c
		591|CORE_REP|Org40_Gene740#	Transcriptional regulatory protein KdpE	Rv1027c
		592|CORE_REP|Org79_Gene2554#	UPF0678 fatty acid-binding protein-like protein	Rv0813c
		593|CORE_REP|Org2_Gene1632#	Putative transferase	Rv1377c
		594|CORE_REP|Org59_Gene84#	Uncharacterized protein	Rv0078A
		595|CORE_REP|Org20_Gene2633#	Putative O-phosphotransferase	Rv2636
		596|CORE_REP|Org111_Gene1242#	Possible oxidoreductase	Rv1856c
		597|CORE_REP|Org59_Gene832#	Uncharacterized protein Rv0879c	Rv0879c
		598|CORE_REP|Org59_Gene45#	Possible transcriptional regulatory protein, MarR-family	Rv0042c
		599|CORE_REP|Org19_Gene1426#	Uncharacterized protein Rv2581c	Rv2581c
		600|CORE_REP|Org138_Gene92#	Uncharacterized protein	Rv0088
		601|CORE_REP|Org36_Gene866#	Probable conserved integral membrane protein	Rv1216c
		602|CORE_REP|Org121_Gene3217#	Possible oxidoreductase	Rv3741c
		603|CORE_REP|Org59_Gene92#	Uncharacterized protein Rv0085	Rv0085
		604|CORE_REP|Org78_Gene575#	Phosphoribosylformylglycinamidine synthase subunit PurQ	Rv0788
		605|CORE_REP|Org2_Gene2896#	Uncharacterized protein	Rv2474c
		607|CORE_REP|Org40_Gene252#	Uncharacterized protein	Rv0323c
		608|CORE_REP|Org26_Gene512#	50S ribosomal protein L4	Rv0702
		609|CORE_REP|Org2_Gene1155#	5-formyltetrahydrofolate cyclo-ligase	Rv0992c
		610|CORE_REP|Org140_Gene3844#	Uncharacterized protein	Rv1870c
		611|CORE_REP|Org82_Gene1074#	Rv1591	Rv1591
		612|CORE_REP|Org33_Gene2766#	Rv1975	Rv1975
		613|CORE_REP|Org33_Gene2178#	Molybdopterin synthase sulfur carrier subunit	Rv3323c
		614|CORE_REP|Org22_Gene2120#	Phosphate-specific transport system accessory protein PhoU homolog 1	Rv3301c
		615|CORE_REP|Org118_Gene2822#	Conserved protein; Rv3013	Rv3013
		616|CORE_REP|Org19_Gene3573#	narJ	Rv1163
		617|CORE_REP|Org59_Gene1254#	dITP/XTP pyrophosphatase	Rv1341
		618|CORE_REP|Org20_Gene995#	Uncharacterized protein	Rv0984
		619|CORE_REP|Org146_Gene531#	30S ribosomal protein S5	Rv0721
		620|CORE_REP|Org1_Gene372#	Possible conserved exported protein	Rv0320
		621|CORE_REP|Org81_Gene1867#	Cell surface glycolipoprotein MPT83	Rv2873
		622|CORE_REP|Org66_Gene938#	Uncharacterized protein	Rv1362c
		623|CORE_REP|Org20_Gene1001#	Uncharacterized protein;	Rv0990c
		624|CORE_REP|Org1_Gene4067#	kstR	Rv3574
		625|CORE_REP|Org66_Gene3172#	Rv0349	Rv0349
		626|CORE_REP|Org142_Gene165#	Probable conserved membrane protein	Rv0199
		627|CORE_REP|Org6_Gene3590#	Conserved protein	Rv0825c
		628|CORE_REP|Org6_Gene3064#	Ribosome hibernation promotion factor	Rv3241c
		629|CORE_REP|Org84_Gene537#	fucA	Rv0727c
		630|CORE_REP|Org4_Gene2637#	Rv1332	Rv1332
		631|CORE_REP|Org21_Gene234#	Possible conserved exported protein	Rv0309
		632|CORE_REP|Org25_Gene1147#	Probable transcriptional regulatory protein	Rv1674c
		634|CORE_REP|Org118_Gene2777#	Possible methyltransferase	Rv2966c
		635|CORE_REP|Org109_Gene2034#	Transcriptional regulatory protein DevR (DosR	Rv3133c
		636|CORE_REP|Org43_Gene263#	Possible transcriptional regulator	Rv0348
		637|CORE_REP|Org129_Gene2003#	Possible transcriptional regulatory protein, TetR-family	Rv3058c
		638|CORE_REP|Org111_Gene8#	HTH-type transcriptional regulator EthR	Rv3855
		640|CORE_REP|Org53_Gene2730#	Uncharacterized protein	Rv1907c
		641|CORE_REP|Org112_Gene1653#	Probable transcriptional regulatory protein	Rv2506
		642|CORE_REP|Org145_Gene4069#	Rv1219c	Rv1219c
		643|CORE_REP|Org59_Gene1889#	Uncharacterized protein	Rv2036
		644|CORE_REP|Org118_Gene1629#	Probable conserved transmembrane protein	Rv1733c
		645|CORE_REP|Org118_Gene2992#	Rv3189	Rv3189
		646|CORE_REP|Org67_Gene2416#	Conserved protein	Rv3705c
		647|CORE_REP|Org68_Gene3974#	Probable transcription regulatory protein, TetR family	Rv0302
		648|CORE_REP|Org96_Gene814#	Uncharacterized protein	Rv1154c
		649|CORE_REP|Org20_Gene1009#	Rv0995	Rv0995
		650|CORE_REP|Org59_Gene3050#	Rv3259	Rv3259
		651|CORE_REP|Org67_Gene2241#	ECF RNA polymerase sigma factor SigD	Rv3414c
		652|CORE_REP|Org59_Gene3201#	Uncharacterized protein	Rv3421c
		653|CORE_REP|Org59_Gene2458#	Cadmium-induced protein CadI	Rv2641
		654|CORE_REP|Org34_Gene3162#	Possible siderophore-binding protein	Rv3525c
		656|CORE_REP|Org4_Gene2108#	Possible transcriptional regulatory protein	Rv3249c
		657|CORE_REP|Org69_Gene2884#	Possible fic,cell filamentation protein	Rv3641c
		658|CORE_REP|Org53_Gene1592#	Probable nicotinate-nucleotide adenylyltransferase nadD	Rv2421c
		659|CORE_REP|Org119_Gene1487#	Imidazoleglycerol-phosphate dehydratase	Rv1601
		660|CORE_REP|Org27_Gene1940#	Rv2968c	Rv2968c
		661|CORE_REP|Org9_Gene938#	mbtK	Rv1347c
		662|CORE_REP|Org59_Gene2553#	Putative CDP-diacylglycerol--glycerol-3-phosphate 3-phosphatidyl-transferase 2	Rv2746c
		663|CORE_REP|Org7_Gene1062#	pgsA2	Rv1822
		664|CORE_REP|Org59_Gene533#	vapC3	Rv0549c
		665|CORE_REP|Org109_Gene241#	Rv0329c	Rv0329c
		667|CORE_REP|Org28_Gene1370#	cobH	Rv2065
		668|CORE_REP|Org1_Gene3126#	pdtaR	Rv1626
		669|CORE_REP|Org2_Gene567#	Putative amino-acid transporter	Rv0488
		670|CORE_REP|Org86_Gene1143#	Uncharacterized protein	Rv1685c
		672|CORE_REP|Org102_Gene1803#	cobO	Rv2849c
		673|CORE_REP|Org149_Gene2825#	Uncharacterized protein	Rv3008
		674|CORE_REP|Org62_Gene208#	Rv0273c	Rv0273c
		675|CORE_REP|Org118_Gene3123#	Rv3322c	Rv3322c
		676|CORE_REP|Org61_Gene841#	Probable tagA,DNA-3-methyladenine glycosidase I	Rv1210
		677|CORE_REP|Org32_Gene182#	Possible transcriptional regulatory protein, TetR family	Rv0238
		678|CORE_REP|Org139_Gene2426#	recR	Rv3715c
		679|CORE_REP|Org100_Gene2704#	Isopentenyl-diphosphate Delta-isomerase	Rv1745c
		680|CORE_REP|Org25_Gene1456#	Probable ctaE,cytochrome c oxidase polypeptide III	Rv2193
		681|CORE_REP|Org74_Gene2097#	Acid phosphatase gpm2	Rv3214
		682|CORE_REP|Org59_Gene2871#	Rv3066	Rv3066
		683|CORE_REP|Org59_Gene49#	Rv0047c	Rv0047c
		684|CORE_REP|Org21_Gene1049#	lspA	Rv1539
		685|CORE_REP|Org141_Gene873#	Uncharacterized HTH-type transcriptional regulator	Rv1255c
		686|CORE_REP|Org120_Gene3695#	dTDP-4-dehydrorhamnose 3,5-epimerase	Rv3465
		688|CORE_REP|Org6_Gene3166#	Rv0740	Rv0740
		689|CORE_REP|Org77_Gene2535#	Uncharacterized protein	Rv0612
		690|CORE_REP|Org39_Gene973#	Riboflavin synthase ribC	Rv1412
		691|CORE_REP|Org32_Gene822#	Rv1167c	Rv1167c
		692|CORE_REP|Org137_Gene3434#	infC	Rv1641
		693|CORE_REP|Org61_Gene241#	Possible transcriptional regulatory protein	Rv0328
		695|CORE_REP|Org6_Gene2123#	Conserved protein	Rv3755c
		696|CORE_REP|Org10_Gene3899#	Chorismate pyruvate-lyase	Rv2949c
		697|CORE_REP|Org94_Gene867#	Rv1233c	Rv1233c
		698|CORE_REP|Org41_Gene1966#	leuD	Rv2987c
		699|CORE_REP|Org104_Gene1057#	Lipoprotein LprI	Rv1541c
		700|CORE_REP|Org136_Gene734#	Probable transcriptional regulatory protein	Rv1019
		701|CORE_REP|Org142_Gene281#	Uncharacterized protein	Rv0371c
		702|CORE_REP|Org19_Gene2300#	Rv1735c	Rv1735c
		703|CORE_REP|Org1_Gene1468#	canA	Rv1284
		704|CORE_REP|Org60_Gene1290#	Rv1944c	Rv1944c
		705|CORE_REP|Org55_Gene819#	Conserved protein Rv1156	Rv1156
		706|CORE_REP|Org18_Gene2634#	Rv1624c	Rv1624c
		707|CORE_REP|Org109_Gene839#	Uncharacterized protein	Rv1203c
		708|CORE_REP|Org66_Gene945#	pyrR	Rv1379
		709|CORE_REP|Org16_Gene2174#	Probable ATP/GTP-binding protein	Rv3362c
		710|CORE_REP|Org1_Gene3698#	N5-carboxyaminoimidazole ribonucleotide mutase	Rv3275c
		711|CORE_REP|Org132_Gene2350#	Uncharacterized protein	Rv3647c
		712|CORE_REP|Org118_Gene876#	Conserved protein	Rv0918
		713|CORE_REP|Org111_Gene2755#	Conserved protein	Rv1972
		715|CORE_REP|Org73_Gene4093#	GCN5-related N-acetyltransferase	Rv2775
		716|CORE_REP|Org43_Gene337#	Conserved protein	Rv0464c
		717|CORE_REP|Org2_Gene4243#	espD	Rv3614c
		718|CORE_REP|Org1_Gene2599#	Putative lipoprotein LppJ	Rv2080
		719|CORE_REP|Org20_Gene1262#	Probable membrane protein	Rv1231c
		720|CORE_REP|Org2_Gene539#	Probable transmembrane protein	Rv0461
		721|CORE_REP|Org119_Gene3151#	HTH-type transcriptional repressor	Rv3405c
		722|CORE_REP|Org102_Gene2269#	folK	Rv3606c
		723|CORE_REP|Org59_Gene3676#	Rv3920c	Rv3920c
		724|CORE_REP|Org118_Gene2617#	lppV	Rv2796c
		725|CORE_REP|Org62_Gene2308#	Flavin-dependent monooxygenase	Rv3567c
		726|CORE_REP|Org9_Gene2544#	Cytokinin riboside 5'-monophosphate phosphoribohydrolase	Rv1205
		727|CORE_REP|Org111_Gene1018#	Probable transcriptional regulatory protein	Rv1474c
		728|CORE_REP|Org86_Gene524#	50S ribosomal protein L5	Rv0716
		729|CORE_REP|Org55_Gene1191#	Conserved protein	Rv1780
		730|CORE_REP|Org1_Gene2610#	ECF RNA polymerase sigma factor SigC	Rv2069
		731|CORE_REP|Org1_Gene766#	Ribonuclease VapC8	Rv0665
		732|CORE_REP|Org118_Gene1524#	Probable membrane protein	Rv1615
		733|CORE_REP|Org59_Gene2999#	Rv3209	Rv3209
		734|CORE_REP|Org84_Gene262#	Probable lipoprotein LpqJ	Rv0344c
		735|CORE_REP|Org113_Gene1014#	Possible membrane protein	Rv1476
		736|CORE_REP|Org7_Gene1140#	Uncharacterized protein	Rv1989c
		737|CORE_REP|Org125_Gene2739#	Rv1776c	Rv1776c
		738|CORE_REP|Org30_Gene1197#	Rv1749c	Rv1749c
		739|CORE_REP|Org110_Gene545#	Uncharacterized protein	Rv0743c
		740|CORE_REP|Org29_Gene1887#	Ribosome-recycling factor frr	Rv2882c
		741|CORE_REP|Org119_Gene900#	Large-conductance mechanosensitive channel	Rv0985c
		742|CORE_REP|Org59_Gene3152#	Putative tRNA (cytidine(34)-2'-O)-methyltransferase	Rv3366
		745|CORE_REP|Org118_Gene3031#	Uncharacterized protein	Rv3222c
		746|CORE_REP|Org150_Gene2746#	rimP	Rv2842c
		747|CORE_REP|Org63_Gene2945#	fcoT	Rv0098
		748|CORE_REP|Org3_Gene3993#	Putative lipoprotein LppN	Rv2270
		749|CORE_REP|Org119_Gene3267#	Uncharacterized protein	Rv3527
		750|CORE_REP|Org59_Gene2835#	Uncharacterized protein	Rv3033
		752|CORE_REP|Org149_Gene170#	Rv0219	Rv0219
		753|CORE_REP|Org59_Gene189#	Probable conserved transmembrane protein	Rv0188
		754|CORE_REP|Org43_Gene1308#	secBL	Rv1957
		755|CORE_REP|Org98_Gene565#	Uncharacterized protein	Rv0762c
		757|CORE_REP|Org20_Gene2639#	Possible transcriptional regulatory protein (Probably ArsR-family);	Rv2642
		758|CORE_REP|Org1_Gene761#	Probable endoribonuclease MazF2	Rv0659c
		759|CORE_REP|Org2_Gene3570#	Uncharacterized protein	Rv3067
		760|CORE_REP|Org138_Gene3316#	Possible lprC,lipoprotein	Rv1275
		761|CORE_REP|Org1_Gene1792#	Uncharacterized protein	Rv2803
		762|CORE_REP|Org119_Gene660#	rplF	Rv0719
		763|CORE_REP|Org118_Gene333#	Conserved protein	Rv0340
		764|CORE_REP|Org98_Gene289#	Orotate phosphoribosyltransferase	Rv0382c
		765|CORE_REP|Org84_Gene1748#	Probable protein archease	Rv2630
		766|CORE_REP|Org2_Gene4416#	Uncharacterized protein	Rv3768
		767|CORE_REP|Org15_Gene2894#	bpa	Rv3780
		768|CORE_REP|Org68_Gene3534#	lppP	Rv2330c
		769|CORE_REP|Org118_Gene2459#	Hypoxic response protein 1	Rv2626c
		770|CORE_REP|Org40_Gene551#	ECF RNA polymerase sigma factor SigL	Rv0735
		771|CORE_REP|Org82_Gene3889#	Probable accE5,bifunctional acetyl-/propionyl-coenzyme A carboxylase	Rv3281
		772|CORE_REP|Org129_Gene2330#	Uncharacterized protein	Rv3572
		773|CORE_REP|Org100_Gene3633#	rpfC	Rv1884c
		774|CORE_REP|Org96_Gene1910#	Ribosome maturation factor RimM	Rv2907c
		775|CORE_REP|Org20_Gene624#	Sensor histidine kinase component HK2	Rv0601c
		776|CORE_REP|Org20_Gene1264#	Rv1234	Rv1234
		777|CORE_REP|Org59_Gene1518#	Universal stress protein TB15.3	Rv1636
		778|CORE_REP|Org59_Gene1324#	Uncharacterized protein	Rv1413
		779|CORE_REP|Org1_Gene3361#	Rv1404	Rv1404
		780|CORE_REP|Org36_Gene1822#	argA	Rv2747
		781|CORE_REP|Org64_Gene341#	Uncharacterized protein	Rv0481c
		782|CORE_REP|Org82_Gene2976#	Conserved protein	Rv3753c
		783|CORE_REP|Org57_Gene1892#	mpt53	Rv2878c
		784|CORE_REP|Org63_Gene2809#	Possible exported alanine and valine rich protein	Rv2668
		785|CORE_REP|Org6_Gene2339#	Putative methyltransferase	Rv1506c
		786|CORE_REP|Org118_Gene3534#	Uncharacterized protein	Rv3748
		787|CORE_REP|Org13_Gene407#	Rv0556	Rv0556
		788|CORE_REP|Org40_Gene2928#	Probable lppU,lipoprotein	Rv2784c
		789|CORE_REP|Org128_Gene1296#	Probable oxidoreductase	Rv1939
		790|CORE_REP|Org56_Gene2653#	ATP synthase subunit b	Rv1306
		791|CORE_REP|Org119_Gene2391#	Sec translocon accessory complex subunit YajC	Rv2588c
		792|CORE_REP|Org59_Gene201#	Rv0201c	Rv0201c
		793|CORE_REP|Org64_Gene1278#	higB	Rv1955
		794|CORE_REP|Org31_Gene202#	Putative antitoxin	Rv0268c
		795|CORE_REP|Org95_Gene2117#	Conserved protein	Rv3231c
		796|CORE_REP|Org139_Gene3036#	Putative ribonuclease VapC50	Rv3749c
		797|CORE_REP|Org20_Gene3245#	Uncharacterized protein	Rv3258c
		798|CORE_REP|Org83_Gene2228#	Conserved protein	Rv3472
		799|CORE_REP|Org143_Gene2241#	tRNA threonylcarbamoyladenosine biosynthesis protein TsaE	Rv3422c
		800|CORE_REP|Org12_Gene548#	Rv0744c	Rv0744c
		801|CORE_REP|Org6_Gene2892#	Uncharacterized protein	Rv2478c
		802|CORE_REP|Org131_Gene1485#	Uncharacterized protein	Rv2253
		803|CORE_REP|Org59_Gene883#	Uncharacterized formamidopyrimidine-DNA glycosylase-like protein	Rv0944
		804|CORE_REP|Org2_Gene4061#	30S ribosomal protein S13	Rv3460c
		805|CORE_REP|Org118_Gene2596#	Uncharacterized protein	Rv2771c
		806|CORE_REP|Org17_Gene657#	GCN5-related N-acetyltransferase	Rv0919
		807|CORE_REP|Org119_Gene1824#	vapC35	Rv1962c
		808|CORE_REP|Org117_Gene1268#	tpx	Rv1932
		809|CORE_REP|Org92_Gene2909#	Rv2719c	Rv2719c
		810|CORE_REP|Org117_Gene484#	Rv0679c	Rv0679c
		811|CORE_REP|Org108_Gene2623#	papA4	Rv1528c
		812|CORE_REP|Org135_Gene2632#	Possible exported or membrane protein	Rv1382
		813|CORE_REP|Org2_Gene1386#	Uncharacterized protein	Rv1171
		814|CORE_REP|Org59_Gene56#	Single-stranded DNA-binding protein	Rv0054
		815|CORE_REP|Org25_Gene2758#	Uncharacterized protein	Rv1961
		816|CORE_REP|Org140_Gene763#	greA	Rv1080c
		817|CORE_REP|Org104_Gene1322#	Uncharacterized protein	Rv2012
		818|CORE_REP|Org118_Gene2183#	Conserved protein	Rv2327
		819|CORE_REP|Org60_Gene1112#	Conserved protein	Rv1628c
		820|CORE_REP|Org88_Gene236#	Conserved protein	Rv0310c
		821|CORE_REP|Org25_Gene421#	UPF0234 protein	Rv0566c
		822|CORE_REP|Org118_Gene2018#	Rv2144c	Rv2144c
		823|CORE_REP|Org119_Gene3352#	Inorganic pyrophosphatase	Rv3628
		824|CORE_REP|Org118_Gene457#	Rv0474	Rv0474
		825|CORE_REP|Org1_Gene3954#	Rv3486	Rv3486
		826|CORE_REP|Org2_Gene3656#	NADH-quinone oxidoreductase subunit A	Rv3145
		827|CORE_REP|Org142_Gene3842#	Rv0245	Rv0245
		828|CORE_REP|Org68_Gene1008#	Possible nitrogen fixation related protein	Rv1465
		829|CORE_REP|Org1_Gene4076#	carD	Rv3583c
		830|CORE_REP|Org90_Gene2978#	Uncharacterized protein	Rv3735
		831|CORE_REP|Org59_Gene157#	pntAb	Rv0156
		832|CORE_REP|Org89_Gene146#	TB18.5	Rv0164
		833|CORE_REP|Org36_Gene1960#	Phosphopantetheine adenylyltransferase	Rv2965c
		834|CORE_REP|Org28_Gene1772#	Rv2698	Rv2698
		835|CORE_REP|Org96_Gene466#	Protein translocase subunit SecE	Rv0638
		836|CORE_REP|Org1_Gene2827#	dtd	Rv1897c
		837|CORE_REP|Org44_Gene2040#	smpB	Rv3100c
		838|CORE_REP|Org46_Gene2487#	Uncharacterized protein	Rv3831
		839|CORE_REP|Org88_Gene2659#	ribH	Rv1416
		840|CORE_REP|Org104_Gene2051#	Uncharacterized protein	Rv3165c
		841|CORE_REP|Org86_Gene2427#	Lipoprotein LpqH	Rv3763
		842|CORE_REP|Org37_Gene1293#	Immunogenic protein mpt63	Rv1926c
		843|CORE_REP|Org37_Gene1268#	Bacterioferritin; Iron-storage protein	Rv1876
		844|CORE_REP|Org59_Gene501#	Rv0516c	Rv0516c
		845|CORE_REP|Org4_Gene3127#	Rv3437	Rv3437
		846|CORE_REP|Org97_Gene2359#	Probable conserved secreted or membrane protein	Rv3605c
		847|CORE_REP|Org58_Gene464#	UPF0336 protein	Rv0635
		848|CORE_REP|Org31_Gene2240#	N-alpha-acetyltransferase RimI	Rv3420c
		849|CORE_REP|Org111_Gene1482#	Uncharacterized protein	Rv2239c
		850|CORE_REP|Org7_Gene3019#	Hypothetical proline-rich protein	Rv3103c
		851|CORE_REP|Org119_Gene3560#	rraA	Rv3853
		852|CORE_REP|Org101_Gene1661#	Putative peroxiredoxin	Rv2521
		853|CORE_REP|Org1_Gene1044#	Probable conserved transmembrane protein	Rv0912
		854|CORE_REP|Org1_Gene1444#	F420H(2)-dependent quinone reductase	Rv1261c
		855|CORE_REP|Org43_Gene3277#	Conserved protein	Rv1906c
		856|CORE_REP|Org118_Gene1911#	Alpha-crystallin hspX	Rv2031c
		857|CORE_REP|Org119_Gene3404#	Conserved protein	Rv3688c
		858|CORE_REP|Org118_Gene615#	50S ribosomal protein L11	Rv0640
		859|CORE_REP|Org134_Gene1575#	Resuscitation-promoting factor	Rv2389c
		860|CORE_REP|Org57_Gene2749#	Conserved protein	Rv1919c
		861|CORE_REP|Org1_Gene2487#	DNA-binding protein	Rv2175c
		862|CORE_REP|Org79_Gene1778#	dut	Rv2697c
		863|CORE_REP|Org89_Gene1093#	Putative peroxiredoxin	Rv1608c
		864|CORE_REP|Org113_Gene2785#	Rv2514c	Rv2514c
		865|CORE_REP|Org147_Gene642#	Uncharacterized protein	Rv0887c
		866|CORE_REP|Org118_Gene2390#	Uncharacterized protein	Rv2551c
		867|CORE_REP|Org119_Gene1386#	Conserved protein	Rv1489A
		868|CORE_REP|Org133_Gene119#	Probable enoyl-CoA hydratase 1	Rv0130
		869|CORE_REP|Org114_Gene142#	Conserved protein	Rv0163
		870|CORE_REP|Org129_Gene2389#	Conserved protein	Rv3678c
		871|CORE_REP|Org89_Gene198#	Uncharacterized protein	Rv0258c
		872|CORE_REP|Org57_Gene2255#	30S ribosomal protein S9	Rv3442c
		873|CORE_REP|Org20_Gene640#	Ribonuclease	Rv0617
		874|CORE_REP|Org117_Gene3964#	Ribonuclease VapC12	Rv1720c
		875|CORE_REP|Org118_Gene2056#	Uncharacterized protein	Rv2186c
		876|CORE_REP|Org111_Gene1999#	Protein NrdI	Rv3052c
		877|CORE_REP|Org107_Gene2164#	Rv3291c	Rv3291c
		878|CORE_REP|Org20_Gene1088#	Putative lipoprotein LpqV	Rv1064c
		879|CORE_REP|Org20_Gene1947#	Antitoxin HigA1	Rv1956
		880|CORE_REP|Org19_Gene3358#	Rv1567c	Rv1567c
		881|CORE_REP|Org20_Gene1579#	F420H(2)-dependent quinone reductase	Rv1558
		882|CORE_REP|Org126_Gene343#	Uncharacterized protein	Rv0477
		883|CORE_REP|Org106_Gene334#	Rv0455c	Rv0455c
		884|CORE_REP|Org4_Gene1523#	Rv2324	Rv2324
		885|CORE_REP|Org74_Gene925#	Uncharacterized protein	Rv1312
		886|CORE_REP|Org7_Gene2435#	Conserved protein Rv1875	Rv1875
		887|CORE_REP|Org80_Gene2991#	Conserved protein	Rv3718c
		888|CORE_REP|Org23_Gene599#	Conserved protein	Rv0854
		889|CORE_REP|Org20_Gene2312#	Uncharacterized protein	Rv2310
		890|CORE_REP|Org114_Gene3112#	Rv3334	Rv3334
		891|CORE_REP|Org2_Gene1390#	TB8.4	Rv1174c
		892|CORE_REP|Org103_Gene2143#	Anti-sigma-F factor RsbW	Rv3287c
		893|CORE_REP|Org119_Gene3411#	Ribonuclease VapC48	Rv3697c
		894|CORE_REP|Org87_Gene2501#	Conserved protein	Rv0360c
		895|CORE_REP|Org10_Gene3196#	Ribonuclease VapC24	Rv0240
		896|CORE_REP|Org40_Gene1264#	Uncharacterized protein	Rv1873
		897|CORE_REP|Org59_Gene68#	Ribonuclease VapC1	Rv0065
		898|CORE_REP|Org58_Gene4045#	sdhC	Rv3316
		899|CORE_REP|Org66_Gene1435#	TB16.3	Rv2185c
		900|CORE_REP|Org48_Gene564#	Rv0771	Rv0771
		901|CORE_REP|Org115_Gene2187#	sdhD	Rv3317
		902|CORE_REP|Org16_Gene2577#	Rv1262c	Rv1262c
		903|CORE_REP|Org1_Gene2819#	Anti-sigma factor antagonist	Rv1904
		904|CORE_REP|Org77_Gene774#	Rv1081c	Rv1081c
		905|CORE_REP|Org2_Gene388#	Uncharacterized protein	Rv0333
		906|CORE_REP|Org1_Gene2297#	lppQ	Rv2341
		907|CORE_REP|Org4_Gene864#	Ribonuclease VapC33	Rv1242
		908|CORE_REP|Org31_Gene637#	Rv0880	Rv0880
		909|CORE_REP|Org82_Gene1205#	Uncharacterized protein	Rv1813c
		910|CORE_REP|Org2_Gene4045#	ESAT-6-like protein EsxU	Rv3445c
		911|CORE_REP|Org36_Gene4051#	Uncharacterized protein	Rv0441c
		912|CORE_REP|Org69_Gene1554#	Uncharacterized protein	Rv2360c
		913|CORE_REP|Org98_Gene220#	Ribonuclease VapC25	Rv0277c
		914|CORE_REP|Org97_Gene1597#	Conserved protein	Rv2406c
		915|CORE_REP|Org62_Gene2826#	Conserved protein	Rv2704
		916|CORE_REP|Org1_Gene4305#	Rv3789	Rv3789
		917|CORE_REP|Org119_Gene2826#	Rv3064c	Rv3064c
		918|CORE_REP|Org132_Gene987#	Uncharacterized protein	Rv1439c
		919|CORE_REP|Org89_Gene1635#	Ribonuclease VapC38	Rv2494
		920|CORE_REP|Org14_Gene2914#	Uncharacterized protein	Rv0010c
		921|CORE_REP|Org110_Gene1737#	Rv2620c	Rv2620c
		922|CORE_REP|Org59_Gene2669#	Ribonuclease VapC23	Rv2863
		923|CORE_REP|Org59_Gene380#	Conserved protein;	Rv0390
		924|CORE_REP|Org63_Gene1457#	Rv2219A	Rv2219A
		925|CORE_REP|Org18_Gene3499#	Putative esterase	Rv1847
		926|CORE_REP|Org4_Gene2547#	thiX	Rv0816c
		927|CORE_REP|Org59_Gene3076#	Uncharacterized protein	Rv3288c
		928|CORE_REP|Org59_Gene1196#	Uncharacterized protein	Rv1271c
		929|CORE_REP|Org119_Gene699#	Conserved protein	Rv0760c
		930|CORE_REP|Org3_Gene2787#	vapC36	Rv1982c
		931|CORE_REP|Org67_Gene2938#	Rv2887	Rv2887
		932|CORE_REP|Org135_Gene2330#	panD	Rv3601c
		933|CORE_REP|Org36_Gene1687#	Ribonuclease VapC39	Rv2530c
		934|CORE_REP|Org142_Gene1445#	ctaF	Rv2199c
		935|CORE_REP|Org76_Gene697#	Uncharacterized protein Rv0965c	Rv0965c
		936|CORE_REP|Org120_Gene1785#	Ribonuclease VapC21	Rv2757c
		937|CORE_REP|Org120_Gene1619#	Conserved protein	Rv2475c
		938|CORE_REP|Org101_Gene527#	50S ribosomal protein L16	Rv0708
		939|CORE_REP|Org1_Gene455#	Rv0396	Rv0396
		940|CORE_REP|Org59_Gene633#	Ribonuclease VapC6	Rv0656c
		941|CORE_REP|Org2_Gene982#	Lipoprotein LpqS	Rv0847
		942|CORE_REP|Org150_Gene430#	vapC27	Rv0598c
		943|CORE_REP|Org26_Gene1911#	Rv2923c	Rv2923c
		944|CORE_REP|Org45_Gene2794#	Rv2074	Rv2074
		945|CORE_REP|Org57_Gene1415#	Rv2137c	Rv2137c
		946|CORE_REP|Org47_Gene1692#	vapC18	Rv2546
		947|CORE_REP|Org99_Gene70#	Uncharacterized protein	Rv0049
		948|CORE_REP|Org20_Gene1613#	Conserved protein	Rv1598c
		949|CORE_REP|Org127_Gene127#	Rv0141c	Rv0141c
		950|CORE_REP|Org148_Gene1056#	Group 1 truncated hemoglobin GlbN	Rv1542c
		952|CORE_REP|Org64_Gene2212#	Ribonuclease VapC47	Rv3408
		953|CORE_REP|Org150_Gene1315#	mazF7	Rv2063A
		954|CORE_REP|Org20_Gene2415#	Uncharacterized protein;	Rv2422
		955|CORE_REP|Org59_Gene2500#	Conserved protein	Rv2694c
		956|CORE_REP|Org137_Gene2747#	Uncharacterized protein	Rv1976c
		957|CORE_REP|Org90_Gene1555#	HTH-type transcriptional repressor SmtB	Rv2358
		958|CORE_REP|Org86_Gene1258#	Conserved protein	Rv1891
		959|CORE_REP|Org2_Gene2399#	HTH-type transcriptional regulator	Rv2034
		960|CORE_REP|Org10_Gene1048#	Ribonuclease VapC11	Rv1561
		961|CORE_REP|Org66_Gene1263#	Rv1903	Rv1903
		962|CORE_REP|Org83_Gene3312#	gcvH	Rv1826
		963|CORE_REP|Org61_Gene1684#	vapC40	Rv2596
		964|CORE_REP|Org119_Gene3335#	folB	Rv3607c
		965|CORE_REP|Org117_Gene960#	Uncharacterized protein	Rv1414
		966|CORE_REP|Org142_Gene2607#	Ribonuclease VapC10	Rv1397c
		967|CORE_REP|Org13_Gene439#	Ribonuclease VapC28	Rv0609
		968|CORE_REP|Org149_Gene2009#	Uncharacterized response regulatory protein Rv3143	Rv3143
		969|CORE_REP|Org120_Gene2388#	Nucleoid-associated protein	Rv3716c
		970|CORE_REP|Org71_Gene1660#	Ribonuclease VapC17	Rv2527
		971|CORE_REP|Org28_Gene2011#	Putative fluoride ion transporter CrcB1	Rv3069
		972|CORE_REP|Org121_Gene3#	Nucleoid-associated protein EspR	Rv3849
		973|CORE_REP|Org27_Gene529#	rpsH	Rv0718
		974|CORE_REP|Org86_Gene1099#	Conserved membrane protein	Rv1616
		975|CORE_REP|Org60_Gene1670#	vapC20	Rv2549c
		976|CORE_REP|Org126_Gene1232#	Ribonuclease VapC13	Rv1838c
		977|CORE_REP|Org148_Gene1790#	Ribonuclease VapC42	Rv2759c
		978|CORE_REP|Org12_Gene3799#	glbO	Rv2470
		979|CORE_REP|Org120_Gene460#	Ribonuclease VapC30	Rv0624
		980|CORE_REP|Org92_Gene3553#	Rv3742c	Rv3742c
		981|CORE_REP|Org130_Gene2040#	moaB1	Rv3110
		982|CORE_REP|Org4_Gene3939#	Putative F420H(2)-dependent quinone reductase	Rv3178
		983|CORE_REP|Org16_Gene851#	tatB	Rv1224
		984|CORE_REP|Org12_Gene760#	Uncharacterized protein	Rv1066
		985|CORE_REP|Org1_Gene691#	Ribonuclease VapC4	Rv0595c
		986|CORE_REP|Org140_Gene1830#	Ribonuclease VapC22	Rv2829c
		987|CORE_REP|Org13_Gene603#	Uncharacterized protein	Rv0807
		988|CORE_REP|Org63_Gene598#	kmtR	Rv0827c
		989|CORE_REP|Org117_Gene2185#	Ribonuclease VapC46	Rv3384c
		990|CORE_REP|Org130_Gene1667#	acpS	Rv2523c
		991|CORE_REP|Org126_Gene2206#	Rv3364c	Rv3364c
		992|CORE_REP|Org108_Gene2761#	Zinc uptake regulation protein	Rv2359
		993|CORE_REP|Org47_Gene2428#	vapB50	Rv3750c
		994|CORE_REP|Org41_Gene2319#	Rv3541c	Rv3541c
		995|CORE_REP|Org102_Gene3999#	Uncharacterized protein	Rv2570
		996|CORE_REP|Org127_Gene1757#	Uncharacterized protein	Rv2705c
		997|CORE_REP|Org54_Gene69#	Probable membrane protein	Rv0076c
		998|CORE_REP|Org55_Gene1956#	Rv3032A	Rv3032A
		999|CORE_REP|Org102_Gene1073#	50S ribosomal protein L20	Rv1643
		1000|CORE_REP|Org40_Gene2670#	Anti-sigma-F factor antagonist RsfA	Rv1365c
		1001|CORE_REP|Org108_Gene1528#	Uncharacterized protein	Rv2331
		1002|CORE_REP|Org49_Gene703#	Ribonuclease VapC9	Rv0960
		1003|CORE_REP|Org44_Gene1146#	Putative lipoprotein LprJ	Rv1690
		1004|CORE_REP|Org59_Gene2705#	Rv2901c	Rv2901c
		1005|CORE_REP|Org26_Gene264#	Probable hspR,heat shock regulatory protein	Rv0353
		1006|CORE_REP|Org56_Gene119#	Conserved protein	Rv0140
		1007|CORE_REP|Org148_Gene1992#	Putative fluoride ion transporter CrcB 2	Rv3070
		1008|CORE_REP|Org26_Gene1592#	Ribosomal silencing factor RsfS	Rv2420c
		1009|CORE_REP|Org99_Gene4078#	Conserved protein	Rv1352
		1010|CORE_REP|Org73_Gene1288#	Antitoxin MazE5	Rv1943c
		1011|CORE_REP|Org124_Gene1676#	vapC19	Rv2548
		1012|CORE_REP|Org135_Gene1060#	Fumarate reductase subunit D	Rv1553
		1013|CORE_REP|Org2_Gene3496#	Rv3004	Rv3004
		1014|CORE_REP|Org96_Gene498#	Possible conserved transmembrane protein	Rv0680c
		1015|CORE_REP|Org118_Gene2642#	CRISPR type III-associated protein Csm2	Rv2822c
		1016|CORE_REP|Org5_Gene1648#	Conserved protein	Rv2548A
		1017|CORE_REP|Org115_Gene1631#	Probable conserved integral membrane protein	Rv2446c
		1018|CORE_REP|Org45_Gene1020#	Thioredoxin	Rv1471
		1019|CORE_REP|Org134_Gene118#	Uncharacterized protein	Rv0123
		1020|CORE_REP|Org44_Gene485#	Putative antitoxin VapB7	Rv0662c
		1021|CORE_REP|Org48_Gene2384#	Anti-sigma-F factor antagonist RsfB	Rv3687c
		1022|CORE_REP|Org115_Gene528#	50S ribosomal protein L18	Rv0720
		1023|CORE_REP|Org88_Gene848#	Conserved protein	Rv1209
		1024|CORE_REP|Org53_Gene521#	50S ribosomal protein L14	Rv0714
		1025|CORE_REP|Org90_Gene117#	Uncharacterized protein	Rv0122
		1026|CORE_REP|Org127_Gene917#	ATP synthase epsilon chain	Rv1311
		1027|CORE_REP|Org20_Gene300#	PE family immunomodulator PE5	Rv0285
		1028|CORE_REP|Org54_Gene1613#	Uncharacterized protein	Rv1824
		1029|CORE_REP|Org19_Gene3400#	ESAT-6-like protein EsxQ	Rv3017c
		1030|CORE_REP|Org131_Gene2802#	Hypothetical unknown protein	Rv2628
		1031|CORE_REP|Org95_Gene1054#	Uncharacterized protein	Rv1508A
		1032|CORE_REP|Org63_Gene939#	Uncharacterized protein	Rv1342c
		1033|CORE_REP|Org65_Gene3576#	HTH-type transcriptional regulator NmtR	Rv3744
		1034|CORE_REP|Org2_Gene3708#	Rv3190A	Rv3190A
		1035|CORE_REP|Org2_Gene1154#	Rv0991c	Rv0991c
		1036|CORE_REP|Org59_Gene372#	secE2	Rv0379
		1037|CORE_REP|Org148_Gene3226#	Uncharacterized protein	Rv3845
		1038|CORE_REP|Org9_Gene690#	Copper-sensing transcriptional repressor CsoR	Rv0967
		1039|CORE_REP|Org86_Gene1744#	Possible transcriptional regulatory protein (Probably ArsR-family)	Rv2640c
		1040|CORE_REP|Org12_Gene1447#	Conserved protein	Rv2204c
		1041|CORE_REP|Org137_Gene3228#	Rv1489	Rv1489
		1042|CORE_REP|Org8_Gene1824#	Endoribonuclease MazF9	Rv2801c
		1043|CORE_REP|Org139_Gene2403#	Transcriptional regulator WhiB4	Rv3681c
		1044|CORE_REP|Org138_Gene198#	Rv0253	Rv0253
		1045|CORE_REP|Org59_Gene3512#	PE34	Rv3746c
		1046|CORE_REP|Org4_Gene1721#	Rv2619c	Rv2619c
		1047|CORE_REP|Org1_Gene4270#	Rv3760	Rv3760
		1048|CORE_REP|Org20_Gene2124#	Uncharacterized protein	Rv2117
		1049|CORE_REP|Org1_Gene3322#	secG	Rv1440
		1050|CORE_REP|Org24_Gene2896#	whiB6	Rv3862c
		1051|CORE_REP|Org99_Gene2756#	Rv1948c	Rv1948c
		1052|CORE_REP|Org135_Gene38#	Thioredoxin	Rv3914
		1053|CORE_REP|Org35_Gene64#	Uncharacterized protein	Rv0039c
		1054|CORE_REP|Org8_Gene1126#	Uncharacterized protein	Rv1670
		1055|CORE_REP|Org96_Gene1012#	Conserved protein	Rv1466
		1056|CORE_REP|Org96_Gene1491#	Meromycolate extension acyl carrier protein	Rv2244
		1057|CORE_REP|Org104_Gene1306#	Endoribonuclease MazF6	Rv1991c
		1058|CORE_REP|Org44_Gene1330#	Ferredoxin	Rv2007c
		1059|CORE_REP|Org87_Gene4095#	ESAT-6-like protein EsxF	Rv3905c
		1060|CORE_REP|Org76_Gene1314#	Uncharacterized protein	Rv1990c
		1061|CORE_REP|Org147_Gene1881#	50S ribosomal protein L19	Rv2904c
		1062|CORE_REP|Org2_Gene3285#	Uncharacterized protein	Rv2828A
		1063|CORE_REP|Org135_Gene1795#	clgR	Rv2745c
		1064|CORE_REP|Org46_Gene2352#	Nucleoid-associated protein Lsr2	Rv3597c
		1065|CORE_REP|Org114_Gene1530#	Uncharacterized protein Rv2331A	Rv2331A
		1066|CORE_REP|Org27_Gene2474#	Uncharacterized protein	Rv3819
		1067|CORE_REP|Org42_Gene976#	DNA-directed RNA polymerase subunit omega;	Rv1390
		1068|CORE_REP|Org112_Gene2050#	Rv3136A	Rv3136A
		1069|CORE_REP|Org24_Gene1714#	UPF0060 membrane protein	Rv2639c
		1070|CORE_REP|Org2_Gene2044#	Rv1738	Rv1738
		1071|CORE_REP|Org89_Gene355#	Rv0492A	Rv0492A
		1072|CORE_REP|Org20_Gene715#	mftB	Rv0692
		1073|CORE_REP|Org63_Gene1816#	Uncharacterized protein	Rv2798c
		1074|CORE_REP|Org50_Gene1571#	Uncharacterized protein	Rv2348c
		1075|CORE_REP|Org57_Gene2282#	Uncharacterized protein;	Rv3488
		1076|CORE_REP|Org28_Gene3022#	ESAT-6-like protein EsxD	Rv3891c
		1077|CORE_REP|Org137_Gene2002#	Multidrug resistance protein Mmr;	Rv3065
		1078|CORE_REP|Org118_Gene1118#	Rv1169c	Rv1169c
		1079|CORE_REP|Org66_Gene928#	Acyl carrier protein MbtL	Rv1344
		1080|CORE_REP|Org94_Gene2027#	Putative toxin	Rv3098A
		1081|CORE_REP|Org7_Gene3839#	Pilin; Structural subunit of M.tuberculosis pili (MTP),	Rv0714
		1082|CORE_REP|Org4_Gene1551#	Uncharacterized protein	Rv2375
		1083|CORE_REP|Org104_Gene516#	rplX	Rv0715
		1084|CORE_REP|Org68_Gene683#	Rv0948c	Rv0948c
		1085|CORE_REP|Org3_Gene387#	Rv0531	Rv0531
		1086|CORE_REP|Org120_Gene59#	Uncharacterized protein	Rv0027
		1087|CORE_REP|Org132_Gene1028#	Endoribonuclease MazF4	Rv1495
		1088|CORE_REP|Org89_Gene3095#	Uncharacterized protein Rv3126c	Rv3126c
		1089|CORE_REP|Org116_Gene1240#	Urease subunit beta	Rv1849
		1090|CORE_REP|Org55_Gene1364#	Rv2078	Rv2078
		1091|CORE_REP|Org87_Gene2963#	Unchacarterized protein	Rv2876
		1092|CORE_REP|Org121_Gene4019#	Unchacarterized protein	Rv3440c
		1093|CORE_REP|Org27_Gene1300#	vapC14	Rv1953
		1094|CORE_REP|Org63_Gene1189#	Rv1772	Rv1772
		1095|CORE_REP|Org12_Gene2877#	ESX-1 secretion-associated protein EspC	Rv3615c
		1096|CORE_REP|Org108_Gene783#	Endoribonuclease MazF3	Rv1102c
		1097|CORE_REP|Org47_Gene1279#	UPF0045 protein	Rv1898
		1098|CORE_REP|Org148_Gene321#	Uncharacterized protein	Rv0430
		1099|CORE_REP|Org77_Gene2216#	Antitoxin VapB46	Rv3385c
		1100|CORE_REP|Org34_Gene1988#	whiB3	Rv3416
		1101|CORE_REP|Org59_Gene1951#	Sec-independent protein translocase protein TatA	Rv2094c
		1102|CORE_REP|Org48_Gene57#	Rv0028	Rv0028
		1103|CORE_REP|Org109_Gene1236#	Rv1861	Rv1861
		1104|CORE_REP|Org50_Gene939#	clpS	Rv1331
		1105|CORE_REP|Org123_Gene512#	30S ribosomal protein S10	Rv0700
		1106|CORE_REP|Org133_Gene2091#	Rv3204	Rv3204
		1107|CORE_REP|Org55_Gene2079#	Anti-sigma factor RshA	Rv3221A
		1108|CORE_REP|Org70_Gene3163#	esxT	Rv3444c
		1109|CORE_REP|Org58_Gene1232#	ureA	Rv1848
		1110|CORE_REP|Org34_Gene207#	Toxin	Rv0299
		1111|CORE_REP|Org128_Gene2920#	Uncharacterized protein	Rv2699c
		1112|CORE_REP|Org58_Gene19#	esxB	Rv3874
		1113|CORE_REP|Org108_Gene3127#	mazE4	Rv1494
		1114|CORE_REP|Org81_Gene392#	Conserved protein Rv0543c	Rv0543c
		1115|CORE_REP|Org26_Gene2228#	groES	Rv3418c
		1116|CORE_REP|Org19_Gene1665#	gatC	Rv3012c
		1117|CORE_REP|Org74_Gene3347#	PE20	Rv1806
		1118|CORE_REP|Org45_Gene2078#	nuoK	Rv3155
		1119|CORE_REP|Org70_Gene3818#	PE35	Rv3872
		1120|CORE_REP|Org2_Gene2448#	Uncharacterized protein	Rv2076c
		1121|CORE_REP|Org110_Gene2496#	ESAT-6-like protein EsxK	Rv1197
		1122|CORE_REP|Org67_Gene1303#	Toxin ParE1	Rv1959c
		1123|CORE_REP|Org118_Gene489#	Uncharacterized protein	Rv0508
		1124|CORE_REP|Org53_Gene194#	Rv0250c	Rv0250c
		1125|CORE_REP|Org117_Gene2166#	Rv3355c	Rv3355c
		1126|CORE_REP|Org86_Gene215#	esxG	Rv0287
		1127|CORE_REP|Org107_Gene337#	Rv0463	Rv0463
		1128|CORE_REP|Org131_Gene2582#	Toxin RelE	Rv1246c
		1129|CORE_REP|Org2_Gene2748#	Rv2342	Rv2342
		1130|CORE_REP|Org107_Gene221#	esxH	Rv0288
		1131|CORE_REP|Org35_Gene153#	ricR	Rv0190
		1132|CORE_REP|Org10_Gene3109#	Rv2146c	Rv2146c
		1133|CORE_REP|Org7_Gene3070#	esxE	Rv3904c
		1134|CORE_REP|Org118_Gene2434#	Antitoxin VapB41	Rv2601A
		1135|CORE_REP|Org119_Gene3594#	ESAT-6-like protein EsxC	Rv3890c
		1136|CORE_REP|Org41_Gene19#	esxA	Rv3875
		1137|CORE_REP|Org134_Gene3901#	Putative ESAT-6 like protein EsxL (ESAT-6 like protein 4)	Rv1198
		1138|CORE_REP|Org77_Gene98#	50S ribosomal protein L28-1 RpmB1	Rv0105c
		1139|CORE_REP|Org118_Gene459#	Rv0476	Rv0476
		1140|CORE_REP|Org119_Gene2505#	Rv2722	Rv2722
		1141|CORE_REP|Org59_Gene1973#	Phosphoribosyl-ATP pyrophosphatase	Rv2122c
		1142|CORE_REP|Org1_Gene809#	30S ribosomal protein S19	Rv0705
		1143|CORE_REP|Org54_Gene11#	CrgA	Rv0011c
		1144|CORE_REP|Org122_Gene1851#	antitoxin RelF	Rv2865
		1145|CORE_REP|Org55_Gene2113#	Conserved protein	Rv3269
		1146|CORE_REP|Org59_Gene821#	Uncharacterized protein	Rv0863
		1147|CORE_REP|Org2_Gene538#	Rv0460	Rv0460
		1148|CORE_REP|Org7_Gene2198#	Rv0424c	Rv0424c
		1149|CORE_REP|Org78_Gene2202#	Antitoxin RelJ	Rv3357
		1150|CORE_REP|Org113_Gene2411#	Uncharacterized protein	Rv3769
		1151|CORE_REP|Org3_Gene2772#	Antitoxin VapB35	Rv1962A
		1152|CORE_REP|Org2_Gene2987#	Putative antitoxin VapB19	Rv2547
		1153|CORE_REP|Org11_Gene1632#	vapB42	Rv2760c
		1154|CORE_REP|Org57_Gene1830#	30S ribosomal protein S15;	Rv2785c
		1155|CORE_REP|Org2_Gene1466#	Antitoxin VapB33	Rv1241
		1156|CORE_REP|Org2_Gene3214#	vapB21	Rv2758c
		1157|CORE_REP|Org95_Gene1372#	rpsR2 - 30S ribosomal protein S18 2	Rv2055c
		1158|CORE_REP|Org7_Gene357#	Rv0569	Rv0569
		1159|CORE_REP|Org65_Gene60#	acpA	Rv0033
		1160|CORE_REP|Org10_Gene1206#	vapB13	Rv1838c
		1161|CORE_REP|Org117_Gene635#	Uncharacterized protein Rv0898c;	Rv0898c
		1162|CORE_REP|Org59_Gene608#	vapB5	Rv0626
		1163|CORE_REP|Org9_Gene1586#	rpmA	Rv2441c
		1164|CORE_REP|Org80_Gene2849#	rpsT	Rv2412
		1165|CORE_REP|Org148_Gene3747#	Rv1366A	Rv1366A
		1166|CORE_REP|Org43_Gene974#	Putative antitoxin VapB10	Rv1398c
		1167|CORE_REP|Org12_Gene787#	xseB	Rv1107c
		1168|CORE_REP|Org131_Gene2182#	Toxin RelK	Rv3358
		1169|CORE_REP|Org104_Gene1374#	MULTISPECIES: hypothetical protein [Mycobacterium tuberculosis complex]		WP_003410816
		1170|CORE_REP|Org121_Gene439#	Antitoxin VapB4	Rv0596c
		1171|CORE_REP|Org59_Gene1955#	vapB37	Rv2104c
		1172|CORE_REP|Org3_Gene449#	Antitoxin VapB30	Rv0623
		1173|CORE_REP|Org147_Gene2080#	Transcriptional regulator WhiB1	Rv3219
		1174|CORE_REP|Org4_Gene73#	30S ribosomal protein S18 1	Rv0055
		1175|CORE_REP|Org1_Gene3611#	Putative glutaredoxin	Rv3198.1
		1176|CORE_REP|Org14_Gene463#	Rv0634A	Rv0634A
		1177|CORE_REP|Org26_Gene709#	MULTISPECIES: hypothetical protein [Mycobacterium tuberculosis complex]		WP_003405150.1
		1178|CORE_REP|Org150_Gene1256#	Antitoxin ParD1	Rv1960c
		1179|CORE_REP|Org19_Gene1116#	Antitoxin MazE6	Rv1991A
		1180|CORE_REP|Org116_Gene2833#	Uncharacterized protein	Rv2708c
		1181|CORE_REP|Org6_Gene2674#	Uncharacterized protein	Rv0100
		1182|CORE_REP|Org119_Gene1116#	Conserved protein	Rv1211
		1183|CORE_REP|Org48_Gene919#	ATP synthase subunit c	Rv1305
		1184|CORE_REP|Org48_Gene447#	Antitoxin VapB28	Rv0608
		1185|CORE_REP|Org75_Gene1720#	Antitoxin VapB40	Rv2595
		1186|CORE_REP|Org2_Gene2513#	Uncharacterized protein	Rv2132
		1187|CORE_REP|Org119_Gene3459#	Uncharacterized protein	Rv3745c
		1188|CORE_REP|Org132_Gene902#	rpmE	Rv1298
		1189|CORE_REP|Org90_Gene2874#	Rv2635	Rv2635
		1190|CORE_REP|Org10_Gene2664#	vapB15	Rv2009
		1191|CORE_REP|Org134_Gene1180#	MULTISPECIES: hypothetical protein [Mycobacterium tuberculosis complex]		WP_003408513.1
		1192|CORE_REP|Org38_Gene1186#	Uncharacterized protein	Rv1734c
		1193|CORE_REP|Org6_Gene3203#	Uncharacterized protein	Rv0108c
		1194|CORE_REP|Org105_Gene1998#	Probable glutaredoxin electron transport component of NRDEF (Glutaredoxin-like protein) NrdH;	Rv3053c
		1195|CORE_REP|Org1_Gene3640#	Biotinylated protein TB7.3	Rv3221c
		1196|CORE_REP|Org56_Gene360#	Rv0500A	Rv0500A
		1197|CORE_REP|Org150_Gene431#	Antitoxin VapB27	Rv0599c
		1198|CORE_REP|Org136_Gene1061#	Uncharacterized protein	Rv1535
		1199|CORE_REP|Org114_Gene791#	Uncharacterized protein	Rv1134
		1200|CORE_REP|Org91_Gene2810#	Rv2237A	Rv2237A
		1201|CORE_REP|Org31_Gene3952#	vapB24	Rv0239
		1202|CORE_REP|Org48_Gene1372#	Antitoxin MazE7	Rv2063
		1203|CORE_REP|Org131_Gene1619#	Rv2468A	Rv2468A
		1204|CORE_REP|Org61_Gene1718#	Uncharacterized protein	Rv2663
		1205|CORE_REP|Org50_Gene3490#	Antitoxin MazE9	Rv2801A
		1206|CORE_REP|Org53_Gene448#	Putative antitoxin VapB29	Rv0616A
		1207|CORE_REP|Org126_Gene1169#	Putative antitoxin VapB12	Rv1721c
		1208|CORE_REP|Org67_Gene1666#	Rv2520c	Rv2520c
		1209|CORE_REP|Org7_Gene3226#	Putative antitoxin VapB14	Rv1952
		1210|CORE_REP|Org2_Gene3287#	Antitoxin VapB22	Rv2830c
		1211|CORE_REP|Org88_Gene1671#	Antitoxin VapB39	Rv2530A
		1212|CORE_REP|Org19_Gene2037#	Putative antitoxin VapB48	Rv3697A
		1213|CORE_REP|Org57_Gene697#	Putative antitoxin VapB9	Rv0959A
		1214|CORE_REP|Org69_Gene2244#	Translation initiation factor IF-1	Rv3462c
		1215|CORE_REP|Org129_Gene1269#	Uncharacterized protein	Rv1893
		1216|CORE_REP|Org59_Gene2991#	hypothetical protein [Mycobacterium tuberculosis]		WP_003416838.1
		1217|CORE_REP|Org118_Gene2017#	Antitoxin ParD2	Rv2142A
		1218|CORE_REP|Org12_Gene1554#	Protein MbtH	Rv2377c
		1219|CORE_REP|Org9_Gene2583#	Rv1498A	Rv1498A
		1220|CORE_REP|Org55_Gene1503#	Uncharacterized protein	Rv2304c
		1221|CORE_REP|Org26_Gene2827#	MULTISPECIES: hypothetical protein [Mycobacterium tuberculosis complex]		WP_003899302.1
		1222|CORE_REP|Org37_Gene2873#	MULTISPECIES: hypothetical protein [Mycobacterium tuberculosis complex]		WP_003899347.1
		1223|CORE_REP|Org150_Gene2270#	Uncharacterized protein	Rv3656c
		1224|CORE_REP|Org66_Gene300#	Possible protein ThiS	Rv0416
		1225|CORE_REP|Org82_Gene1386#	Rv2128	Rv2128
		1226|CORE_REP|Org88_Gene1582#	Rv2401A	Rv2401A
		1227|CORE_REP|Org2_Gene2087#	Probable ferredoxin	Rv1786
		1228|CORE_REP|Org19_Gene440#	50S ribosomal protein L30	Rv0722
		1229|CORE_REP|Org150_Gene10#	Possible membrane protein	Rv3857c
		1230|CORE_REP|Org55_Gene790#	Antitoxin VapB32	Rv1113
		1231|CORE_REP|Org15_Gene2333#	Uncharacterized protein	Rv3642c
		1232|CORE_REP|Org147_Gene1378#	Prokaryotic ubiquitin-like protein Pup	Rv2111c
		1233|CORE_REP|Org85_Gene1874#	M. tuberculosis 50S ribosomal protein L28, rpmB3		MT18B_3944
		1234|CORE_REP|Org67_Gene2730#	Probable lppT lipoprotein	Rv1799
		1235|CORE_REP|Org67_Gene1844#	Possible membrane protein	Rv2806
		1236|CORE_REP|Org106_Gene110#	MULTISPECIES: hypothetical protein [Mycobacterium tuberculosis complex]		WP_003400850.1
		1237|CORE_REP|Org119_Gene632#	Putative electron carrier mycofactocin	Rv0691A
		1238|CORE_REP|Org94_Gene527#	30S ribosomal protein S14 type Z	Rv0717
		1239|CORE_REP|Org23_Gene2067#	Rubredoxin	Rv3250c
		1240|CORE_REP|Org86_Gene587#	Uncharacterized protein	Rv0810c
		1241|CORE_REP|Org111_Gene2569#	Antitoxin Rv0909	Rv0909
		1242|CORE_REP|Org104_Gene1142#	Uncharacterized protein	Rv1693
		1243|CORE_REP|Org136_Gene191#	Rv0236.1	Rv0236.1
		1244|CORE_REP|Org2_Gene3785#	Rubredoxin	Rv3251c
		1245|CORE_REP|Org106_Gene1160#	Uncharacterized protein	Rv1706A
		1246|CORE_REP|Org27_Gene2534#	rpmG2	Rv0634B
		1247|CORE_REP|Org79_Gene2277#	Uncharacterized protein	Rv3489
		1248|CORE_REP|Org139_Gene1368#	rpmG1	Rv2057c
		1249|CORE_REP|Org121_Gene2357#	Uncharacterized protein	Rv3678A
		1250|CORE_REP|Org12_Gene483#	Putative antitoxin VapB6	Rv0657c
		1251|CORE_REP|Org2_Gene1201#	Probable kdpF	Rv1028A
